# Supplementary material for: Dispersal of female and male Aedes aegypti from discarded container habitats using a stable isotope mark-capture study design in South Texas
Source: Sci Rep. 2020 Apr 22;10:6803. doi: 10.1038/s41598-020-63670-9 (PMC7176680; doi:10.1038/s41598-020-63670-9)
Supplement: Supplementary file 2 — Supplementary Data S1. [file 41598_2020_63670_MOESM2_ESM.xlsx]

## Sheet: ID_Code
ID
week	epidemiological week of the year
date	date of trap collection
Community	La Piñata= LP ; Tierra Bella= TB
houseID
LATITUDE
LONGITUDE
specie
condition
poolNumber
poolID
box
bookpage
sampling
enrichmentReport
enriched
Isotope
Measuremen
Total Mass
_15N vs. A
Measurem_1
Total Ma_1
_13C vs. V
C_N Ratio
Notes
distance	average distance to trap
sd
min
max
se

## Sheet: Net
week	date	Community	houseID	LATITUDE	LONGITUDE	specie	condition	poolNumber	poolID	sampling	enriched	Isotope	Measuremen	Total Mass	_15N vs. A	Measurem_1	Total Ma_1	_13C vs. V	C_N Ratio	distance	sd	min	max
38	2017-09-22	LP	CLP12	26.1292	-98.0561	Ae. aegypti	Male	5	17-SI-225	4	0	0	6934	0.131	11.24	12039	0.635	-19.05	4.86	179.832	38.1879	119.632	266.56
38	2017-09-22	LP	CLP12	26.1292	-98.0561	Ae. aegypti	Unfed	5	17-SI-227	3	0	0	7194	0.154	18.78	6089	0.824	-22.54	5.36	179.832	38.1879	119.632	266.56
38	2017-09-22	LP	CLP12	26.1292	-98.0561	Ae. aegypti	Unfed	4	17-SI-228	2	0	0	7846	0.168	13.52	6071	0.82	-20.94	4.89	179.832	38.1879	119.632	266.56
38	2017-09-22	LP	CLP12	26.1292	-98.0561	Ae. aegypti	Gravid	3	17-SI-229	2	0	0	11382	0.238	11.61	8510	1.194	-19.19	5.02	179.832	38.1879	119.632	266.56
38	2017-09-22	LP	CLP27	26.128	-98.0559	Ae. aegypti	Male	4	17-SI-236	4	0	0	3835	0.073	16.89	7821	0.396	-23.24	5.4	104.533	21.4657	81.2888	141.868
38	2017-09-22	LP	CLP27	26.128	-98.0559	Ae. aegypti	Gravid	3	17-SI-237	2	0	0	8305	0.175	10.15	6868	0.936	-18.54	5.34	104.533	21.4657	81.2888	141.868
38	2017-09-22	LP	CLP32	26.1282	-98.0566	Ae. aegypti	Male	3	17-SI-210	4	0	0	4672	0.089	15.2	10614	0.551	-20.65	6.22	260.082	20.9608	219.8	292.998
38	2017-09-22	LP	CLP32	26.1282	-98.0566	Ae. aegypti	Unfed	4	17-SI-211	2	0	0	10134	0.197	11.12	8038	1.019	-20.15	5.17	260.082	20.9608	219.8	292.998
38	2017-09-22	LP	CLP32	26.1282	-98.0566	Ae. aegypti	Gravid	4	17-SI-212	2	0	0	13173	0.25	11.42	9849	1.275	-19.59	5.11	260.082	20.9608	219.8	292.998
38	2017-09-22	LP	CLP56	26.1288	-98.0568	Ae. aegypti	Male	4	17-SI-206	4	0	0	5116	0.097	13.05	10022	0.517	-22.91	5.33	211.543	23.9261	188.144	268.114
38	2017-09-22	LP	CLP56	26.1288	-98.0568	Ae. aegypti	Unfed	3	17-SI-207	2	0	0	7156	0.14	13.71	5449	0.657	-19.09	4.68	211.543	23.9261	188.144	268.114
38	2017-09-22	LP	CLP63	26.1287	-98.0558	Ae. aegypti	Male	2	17-SI-214	4	0	0	2209	0.043	14.71	4171	0.207	-25.12	4.85	145.566	43.3691	84.7056	228.261
38	2017-09-22	LP	CLP63	26.1287	-98.0558	Ae. aegypti	Gravid	2	17-SI-215	2	0	0	4303	0.093	11.24	4221	0.561	-21.3	6.01	145.566	43.3691	84.7056	228.261
38	2017-09-22	LP	CLP63	26.1287	-98.0558	Ae. aegypti	Unfed	1	17-SI-216	2	0	0	1118	0.025	11.2	1344	0.173	-25.55	6.89	145.566	43.3691	84.7056	228.261
38	2017-09-22	LP	CLP67	26.1285	-98.0561	Ae. aegypti	Male	1	17-SI-200	2	0	0	1072	0.022	18.13	967	0.112	-27.62	5.07	164.145	48.0821	107.537	263.128
38	2017-09-22	LP	CLP67	26.1285	-98.0561	Ae. aegypti	Unfed	5	17-SI-201	2	0	0	13109	0.248	12.89	9605	1.234	-21.26	4.98	164.145	48.0821	107.537	263.128
38	2017-09-22	LP	CLP67	26.1285	-98.0561	Ae. aegypti	Unfed	5	17-SI-202	3	0	0	9790	0.188	11.96	7472	0.919	-19.5	4.88	164.145	48.0821	107.537	263.128
38	2017-09-22	LP	CLP67	26.1285	-98.0561	Ae. aegypti	Gravid	5	17-SI-203	2	0	0	10154	0.195	11.97	7785	0.969	-18.01	4.97	164.145	48.0821	107.537	263.128
38	2017-09-22	LP	CLP77	26.1287	-98.0576	Ae. aegypti	Unfed	3	17-SI-232	2	0	0	7220	0.154	9.12	5912	0.798	-21.08	5.19	292.205	22.2928	263.58	333.092
38	2017-09-22	LP	CLP77	26.1287	-98.0576	Ae. aegypti	Gravid	5	17-SI-233	2	0	0	16290	0.329	10.86	11418	1.712	-20	5.2	292.205	22.2928	263.58	333.092
38	2017-09-22	LP	CLP78	26.1287	-98.0579	Ae. aegypti	Male	1	17-SI-196	2	0	0	410	0.008	13.92	380	0.042	-24.3	5.06	317.682	11.2545	298.216	337.526
38	2017-09-22	LP	CLP78	26.1287	-98.0579	Ae. aegypti	Unfed	4	17-SI-197	2	0	0	9972	0.191	13.43	8447	1.067	-17.54	5.6	317.682	11.2545	298.216	337.526
38	2017-09-22	LP	CLP8	26.1293	-98.0574	Ae. aegypti	Unfed	3	17-SI-192	2	0	0	6710	0.131	12.31	5924	0.715	-21.2	5.44	142.425	106.796	46.8974	340.141
38	2017-09-22	LP	CLP93	26.1279	-98.0571	Ae. aegypti	Male	2	17-SI-219	2	0	0	1637	0.036	16.86	1714	0.219	-21.74	6.06	252.306	13.9066	234.551	275.797
38	2017-09-22	LP	CLP93	26.1279	-98.0571	Ae. aegypti	Unfed	5	17-SI-220	3	0	0	13018	0.269	11.64	9803	1.424	-17.92	5.3	252.306	13.9066	234.551	275.797
38	2017-09-22	LP	CLP93	26.1279	-98.0571	Ae. aegypti	Unfed	5	17-SI-221	2	0	0	13556	0.276	10.11	10595	1.556	-20.69	5.63	252.306	13.9066	234.551	275.797
38	2017-09-22	LP	CLP93	26.1279	-98.0571	Ae. aegypti	Gravid	1	17-SI-222	2	0	0	1704	0.038	13.89	1744	0.222	-22.12	5.92	252.306	13.9066	234.551	275.797
39	2017-09-28	LP	CLP101	26.1277	-98.0557	Ae. aegypti	Male	5	17-S1-411	4	0	0	5240	0.101	15.2	9813	0.51	-22.49	5.05	96.0116	26.2848	69.439	157.464
39	2017-09-28	LP	CLP101	26.1277	-98.0557	Ae. aegypti	Male	3	17-S1-412	2	0	0	3029	0.066	12.53	2838	0.342	-22.48	5.22	96.0116	26.2848	69.439	157.464
39	2017-09-28	LP	CLP101	26.1277	-98.0557	Ae. aegypti	Unfed	4	17-S1-413	2	0	0	6929	0.144	9.85	5699	0.705	-19.34	4.89	96.0116	26.2848	69.439	157.464
39	2017-09-28	LP	CLP103	26.1276	-98.0554	Ae. aegypti	Unfed	5	17-S1-425	2	0	0	14187	0.281	13.78	10144	1.35	-18.19	4.8	142.425	106.796	46.8974	340.141
39	2017-09-28	LP	CLP103	26.1276	-98.0554	Ae. aegypti	Unfed	5	17-S1-426	3	0	0	5442	0.115	12.21	4448	0.544	-18.29	4.73	142.425	106.796	46.8974	340.141
39	2017-09-28	LP	CLP13	26.1292	-98.056	Ae. aegypti	Male	5	17-S1-400	2	0	0	4935	0.104	12.62	4688	0.616	-23.53	5.92	170.254	38.5735	106.688	257.103
39	2017-09-28	LP	CLP13	26.1292	-98.056	Ae. aegypti	Unfed	4	17-S1-402	2	0	0	6237	0.131	12.15	5609	0.748	-20.24	5.7	170.254	38.5735	106.688	257.103
39	2017-09-29	LP	DLP211	26.1294	-98.0553	Ae. aegypti	Gravid	4	17-S1-517	2	0	0	6873	0.143	14.13	5671	0.706	-21.77	4.94	92.1753	26.2383	41.4769	131.745
39	2017-09-29	LP	DLP213	26.1298	-98.0554	Ae. aegypti	Gravid	4	17-S1-533	2	1	3	10136	0.205	55.63	9645	1.289	-8.17	6.28	55.764	20.5723	30.9382	90.0077
39	2017-09-29	LP	DLP213	26.1298	-98.0554	Ae. aegypti	Gravid	1	17-S1-534	2	1	1	2424	0.053	829.02	2183	0.266	-20.34	4.97	55.764	20.5723	30.9382	90.0077
39	2017-09-28	LP	CLP27	26.128	-98.0559	Ae. aegypti	Male	5	17-S1-388	4	0	0	4630	0.088	13.96	8209	0.418	-22.59	4.73	104.533	21.4657	81.2888	141.868
39	2017-09-28	LP	CLP27	26.128	-98.0559	Ae. aegypti	Male	2	17-S1-389	4	0	0	2117	0.041	9.18	4200	0.209	-24.38	5.07	104.533	21.4657	81.2888	141.868
39	2017-09-28	LP	CLP27	26.128	-98.0559	Ae. aegypti	Unfed	5	17-S1-390	2	0	0	8568	0.179	13.21	7226	0.987	-20.89	5.51	104.533	21.4657	81.2888	141.868
39	2017-09-28	LP	CLP28	26.1281	-98.056	Ae. aegypti	Male	1	17-S1-405	4	0	0	1123	0.022	9.38	2341	0.118	-23.5	5.29	163.5	69.6562	96.8221	302.541
39	2017-09-28	LP	CLP28	26.1281	-98.056	Ae. aegypti	Unfed	3	17-S1-406	2	0	0	5855	0.123	10.18	5571	0.691	-22.4	5.62	163.5	69.6562	96.8221	302.541
39	2017-09-28	LP	CLP32	26.1282	-98.0566	Ae. aegypti	Male	1	17-S1-403	4	1	1	992	0.02	20.06	1882	0.095	-21.35	4.82	260.082	20.9608	219.8	292.998
39	2017-09-28	LP	CLP56	26.1288	-98.0568	Ae. aegypti	Male	1	17-S1-421	2	0	0	1079	0.025	11.84	941	0.114	-23.27	4.51	211.543	23.9261	188.144	268.114
39	2017-09-28	LP	CLP56	26.1288	-98.0568	Ae. aegypti	Unfed	1	17-S1-422	2	0	0	2189	0.048	9.65	2090	0.252	-19.46	5.21	211.543	23.9261	188.144	268.114
39	2017-09-28	LP	CLP59	26.1287	-98.0562	Ae. aegypti	Male	5	17-S1-391	4	0	0	7144	0.135	16.79	12763	0.68	-21.09	5.05	174.441	35.2047	126.237	240.52
39	2017-09-28	LP	CLP59	26.1287	-98.0562	Ae. aegypti	Male	5	17-S1-392	2	0	0	3441	0.074	18.17	3130	0.406	-23.62	5.46	174.441	35.2047	126.237	240.52
39	2017-09-28	LP	CLP59	26.1287	-98.0562	Ae. aegypti	Unfed	5	17-S1-393	3	0	0	10801	0.222	11.36	8828	1.243	-18.88	5.59	174.441	35.2047	126.237	240.52
39	2017-09-28	LP	CLP59	26.1287	-98.0562	Ae. aegypti	Unfed	5	17-S1-394	2	0	0	13858	0.282	15.94	9970	1.436	-19.26	5.1	174.441	35.2047	126.237	240.52
39	2017-09-28	LP	CLP59	26.1287	-98.0562	Ae. aegypti	Unfed	1	17-S1-395	2	0	0	1683	0.036	9.63	1619	0.201	-21.82	5.6	174.441	35.2047	126.237	240.52
39	2017-09-28	LP	CLP63	26.1287	-98.0558	Ae. aegypti	Male	5	17-S1-414	4	0	0	5589	0.108	13.42	11335	0.599	-22.73	5.56	145.566	43.3691	84.7056	228.261
39	2017-09-28	LP	CLP63	26.1287	-98.0558	Ae. aegypti	Male	5	17-S1-415	4	0	0	6709	0.129	11.42	12858	0.692	-22.3	5.36	145.566	43.3691	84.7056	228.261
39	2017-09-28	LP	CLP63	26.1287	-98.0558	Ae. aegypti	Male	3	17-S1-417	4	0	0	4106	0.079	12.42	8804	0.452	-22.88	5.75	145.566	43.3691	84.7056	228.261
39	2017-09-28	LP	CLP63	26.1287	-98.0558	Ae. aegypti	Unfed	5	17-S1-418	3	0	0	10333	0.211	11.35	8203	1.055	-19.38	5.01	145.566	43.3691	84.7056	228.261
39	2017-09-28	LP	CLP78	26.1287	-98.0579	Ae. aegypti	Male	5	17-S1-383	4	0	0	5338	0.101	18.36	9304	0.478	-23.59	4.71	317.682	11.2545	298.216	337.526
39	2017-09-28	LP	CLP78	26.1287	-98.0579	Ae. aegypti	Male	3	17-S1-384	2	0	0	1937	0.042	17.91	1633	0.206	-21.49	4.88	317.682	11.2545	298.216	337.526
39	2017-09-28	LP	CLP78	26.1287	-98.0579	Ae. aegypti	Unfed	1	17-S1-385	2	0	0	1804	0.039	8.17	1865	0.236	-21.92	6.03	317.682	11.2545	298.216	337.526
39	2017-09-28	LP	CLP78	26.1287	-98.0579	Ae. aegypti	Gravid	1	17-S1-386	2	0	0	8977	0.188	13.41	7178	0.977	-18.43	5.2	317.682	11.2545	298.216	337.526
39	2017-09-29	TB	DTB48	26.1291	-98.0543	Ae. Aegypti	Male	3	17-S1-479	2	0	0	1671	0.038	18.13	1548	0.189	-24.55	4.98	147.031	23.7339	103.557	184.461
39	2017-09-29	TB	DTB48	26.1291	-98.0543	Ae. Aegypti	Unfed	5	17-S1-480	3	0	0	2261	0.05	18.98	2283	0.279	-22.23	5.55	147.031	23.7339	103.557	184.461
39	2017-09-29	TB	DTB48	26.1291	-98.0543	Ae. Aegypti	Unfed	1	17-S1-481	2	0	0	6809	0.143	18.52	5970	0.751	-21.33	5.27	147.031	23.7339	103.557	184.461
39	2017-09-29	TB	DTB1	26.1297	-98.0541	Ae. Aegypti	Male	2	17-S1-476	4	0	0	5024	0.097	13.11	9678	0.503	-21.51	5.2	173.157	49.821	98.8142	266.502
39	2017-09-29	TB	DTB1	26.1297	-98.0541	Ae. Aegypti	Unfed	1	17-S1-477	2	0	0	3978	0.085	11.56	3361	0.412	-19.89	4.82	173.157	49.821	98.8142	266.502
39	2017-09-29	TB	DTB45	26.1292	-98.0538	Ae. aegypti	Male	4	17-S1-451	4	0	0	5151	0.099	12.94	8730	0.45	-20.09	4.54	169.278	30.48	112.757	225.86
39	2017-09-29	TB	DTB45	26.1292	-98.0538	Ae. aegypti	Unfed	5	17-S1-452	2	0	0	12782	0.256	15.01	9367	1.239	-19.16	4.85	169.278	30.48	112.757	225.86
39	2017-09-29	TB	DTB45	26.1292	-98.0538	Ae. aegypti	Unfed	5	17-S1-453	3	0	0	7623	0.158	12.83	5964	0.741	-17.11	4.69	169.278	30.48	112.757	225.86
39	2017-09-28	TB	CTB22	26.1287	-98.0533	Ae. aegypti	Male	5	17-S1-442	2	0	0	6914	0.143	12.08	5817	0.719	-21.46	5.02	244.836	20.7271	206.929	278.158
39	2017-09-28	TB	CTB22	26.1287	-98.0533	Ae. aegypti	Male	1	17-S1-443	4	0	0	3891	0.075	13.11	7376	0.376	-20.28	4.98	244.836	20.7271	206.929	278.158
39	2017-09-28	TB	CTB22	26.1287	-98.0533	Ae. aegypti	Unfed	2	17-S1-444	2	0	0	3165	0.069	9	2788	0.338	-23.1	4.92	244.836	20.7271	206.929	278.158
39	2017-09-29	LP	DLP203	26.1296	-98.0569	Ae. aegypti	Male	5	17-S1-499	4	0	0	4534	0.087	11.17	9754	0.51	-23.64	5.82	250.81	48.9135	182.689	348.519
39	2017-09-29	LP	DLP203	26.1296	-98.0569	Ae. aegypti	Male	5	17-S1-500	2	0	0	4643	0.1	16.64	4064	0.503	-22.17	5.03	250.81	48.9135	182.689	348.519
39	2017-09-29	LP	DLP203	26.1296	-98.0569	Ae. aegypti	Unfed	5	17-S1-501	3	0	0	7061	0.147	15.66	6195	0.774	-22.02	5.25	250.81	48.9135	182.689	348.519
39	2017-09-29	LP	DLP203	26.1296	-98.0569	Ae. aegypti	Unfed	5	17-S1-502	2	0	0	11232	0.227	12.5	8903	1.171	-21.59	5.16	250.81	48.9135	182.689	348.519
39	2017-09-29	LP	DLP203	26.1296	-98.0569	Ae. aegypti	Unfed	1	17-S1-503	2	0	0	1522	0.035	15.53	1455	0.176	-22.1	5.07	250.81	48.9135	182.689	348.519
39	2017-09-29	LP	DLP203	26.1296	-98.0569	Ae. aegypti	Gravid	3	17-S1-504	2	0	0	13182	0.264	12.51	9256	1.226	-20.1	4.63	250.81	48.9135	182.689	348.519
39	2017-09-28	TB	CTB26	26.1285	-98.0524	Ae. aegypti	Male	5	17-S1-429	4	0	0	4999	0.095	13.21	9000	0.462	-23	4.84	325.267	17.9118	292.928	354.601
39	2017-09-28	TB	CTB26	26.1285	-98.0524	Ae. aegypti	Male	5	17-S1-430	2	0	0	4890	0.105	12.22	3725	0.457	-23.08	4.36	325.267	17.9118	292.928	354.601
39	2017-09-28	TB	CTB26	26.1285	-98.0524	Ae. aegypti	Male	5	17-S1-431	4	0	0	6104	0.117	11.97	10596	0.555	-23.1	4.75	325.267	17.9118	292.928	354.601
39	2017-09-28	TB	CTB26	26.1285	-98.0524	Ae. aegypti	Unfed	5	17-S1-433	2	0	0	11890	0.24	11.32	9070	1.185	-22.66	4.94	325.267	17.9118	292.928	354.601
39	2017-09-28	TB	CTB26	26.1285	-98.0524	Ae. aegypti	Unfed	5	17-S1-434	3	0	0	10785	0.222	11.2	7842	1.012	-20.88	4.57	325.267	17.9118	292.928	354.601
39	2017-09-28	TB	CTB26	26.1285	-98.0524	Ae. aegypti	Unfed	5	17-S1-435	2	0	0	1119	0.026	13.74	1276	0.155	-22.91	5.89	325.267	17.9118	292.928	354.601
39	2017-09-28	TB	CTB26	26.1285	-98.0524	Ae. aegypti	Gravid	1	17-S1-436	2	0	0	4024	0.087	10.26	3196	0.385	-19.16	4.45	325.267	17.9118	292.928	354.601
39	2017-09-29	LP	DLP213	26.1298	-98.0554	Ae. aegypti	Male	5	17-S1-525	2	1	1	4068	0.088	594.31	4212	0.525	-23.42	5.95	55.764	20.5723	30.9382	90.0077
39	2017-09-29	LP	DLP213	26.1298	-98.0554	Ae. aegypti	Unfed	5	17-S1-531	3	1	1	7272	0.152	42.7	6017	0.755	-22.12	4.98	55.764	20.5723	30.9382	90.0077
39	2017-09-28	TB	CTB35	26.1282	-98.0525	Ae. aegypti	Unfed	1	17-S1-427	2	0	0	2465	0.054	14.03	2219	0.266	-18.84	4.91	336.845	19.8276	300.208	368.751
39	2017-09-29	LP	DLP211	26.1294	-98.0553	Ae. aegypti	Male	1	17-S1-515	2	0	0	921	0.022	10.15	1248	0.152	-21.35	6.91	92.1753	26.2383	41.4769	131.745
39	2017-09-29	LP	DLP211	26.1294	-98.0553	Ae. aegypti	Unfed	1	17-S1-516	2	0	0	622	0.016	14.45	737	0.09	-26.57	5.77	92.1753	26.2383	41.4769	131.745
39	2017-09-29	LP	DLP213	26.1298	-98.0554	Ae. aegypti	Male	5	17-S1-518	4	0	0	5182	0.099	13.38	12263	0.659	-23.06	6.67	55.764	20.5723	30.9382	90.0077
39	2017-09-29	LP	DLP213	26.1298	-98.0554	Ae. aegypti	Male	5	17-S1-519	4	0	0	4935	0.095	12.33	10607	0.559	-23.9	5.91	55.764	20.5723	30.9382	90.0077
39	2017-09-29	LP	DLP213	26.1298	-98.0554	Ae. aegypti	Male	5	17-S1-520	2	0	0	4945	0.106	15.46	5099	0.635	-23.18	5.97	55.764	20.5723	30.9382	90.0077
39	2017-09-29	LP	DLP213	26.1298	-98.0554	Ae. aegypti	Male	5	17-S1-521	4	0	0	5761	0.11	11.41	13834	0.757	-23.7	6.9	55.764	20.5723	30.9382	90.0077
39	2017-09-29	LP	DLP213	26.1298	-98.0554	Ae. aegypti	Male	5	17-S1-523	4	0	0	4342	0.084	15.52	10097	0.531	-24.7	6.33	55.764	20.5723	30.9382	90.0077
39	2017-09-29	LP	DLP213	26.1298	-98.0554	Ae. aegypti	Male	5	17-S1-524	4	0	0	5942	0.113	12.56	14642	0.81	-23.88	7.14	55.764	20.5723	30.9382	90.0077
39	2017-09-29	LP	DLP213	26.1298	-98.0554	Ae. aegypti	Male	5	17-S1-526	4	0	0	5514	0.106	12.28	12550	0.674	-22.37	6.39	55.764	20.5723	30.9382	90.0077
39	2017-09-29	LP	DLP213	26.1298	-98.0554	Ae. aegypti	Male	5	17-S1-527	4	0	0	4607	0.088	14.26	10967	0.58	-24.28	6.57	55.764	20.5723	30.9382	90.0077
39	2017-09-29	LP	DLP213	26.1298	-98.0554	Ae. aegypti	Male	5	17-S1-528	4	0	0	4349	0.084	13.3	11045	0.586	-24.31	7	55.764	20.5723	30.9382	90.0077
39	2017-09-29	LP	DLP213	26.1298	-98.0554	Ae. aegypti	Male	4	17-S1-530	2	0	0	3493	0.077	18.13	3942	0.495	-21.52	6.44	55.764	20.5723	30.9382	90.0077
39	2017-09-29	LP	DLP213	26.1298	-98.0554	Ae. aegypti	Unfed	5	17-S1-532	2	0	0	1630	0.037	11.99	1327	0.163	-20.57	4.38	55.764	20.5723	30.9382	90.0077
39	2017-09-29	LP	DLP221	26.1307	-98.0564	Ae. aegypti	Male	5	17-S1-547	2	0	0	3788	0.082	12.8	3363	0.416	-22.6	5.05	135.607	12.9761	118.495	164.984
39	2017-09-29	LP	DLP221	26.1307	-98.0564	Ae. aegypti	Male	5	17-S1-548	4	0	0	4222	0.081	14.75	8456	0.435	-22.72	5.36	135.607	12.9761	118.495	164.984
39	2017-09-29	LP	DLP221	26.1307	-98.0564	Ae. aegypti	Male	5	17-S1-549	4	0	0	5376	0.103	15.38	11745	0.628	-22.85	6.1	135.607	12.9761	118.495	164.984
39	2017-09-29	LP	DLP221	26.1307	-98.0564	Ae. aegypti	Male	5	17-S1-551	4	0	0	4597	0.088	11.02	9484	0.494	-24.37	5.59	135.607	12.9761	118.495	164.984
39	2017-09-29	LP	DLP221	26.1307	-98.0564	Ae. aegypti	Male	1	17-S1-552	2	0	0	1030	0.025	9.21	959	0.119	-24.02	4.85	135.607	12.9761	118.495	164.984
39	2017-09-29	LP	DLP221	26.1307	-98.0564	Ae. aegypti	Unfed	5	17-S1-553	3	0	0	7794	0.162	11.23	6668	0.848	-18.98	5.22	135.607	12.9761	118.495	164.984
39	2017-09-29	LP	DLP221	26.1307	-98.0564	Ae. aegypti	Unfed	5	17-S1-554	2	0	0	6008	0.127	12.35	5368	0.68	-23.04	5.34	135.607	12.9761	118.495	164.984
39	2017-09-29	LP	DLP221	26.1307	-98.0564	Ae. aegypti	Unfed	5	17-S1-555	3	0	0	6423	0.135	11.89	5096	0.642	-21.32	4.74	135.607	12.9761	118.495	164.984
39	2017-09-29	LP	DLP221	26.1307	-98.0564	Ae. aegypti	Unfed	2	17-S1-556	2	0	0	4876	0.095	10.79	4563	0.54	-25.56	5.69	135.607	12.9761	118.495	164.984
39	2017-09-29	LP	DLP221	26.1307	-98.0564	Ae. aegypti	Gravid	2	17-S1-557	2	0	0	7526	0.144	13.96	6138	0.74	-20.54	5.13	135.607	12.9761	118.495	164.984
39	2017-09-29	LP	DLP225	26.1309	-98.0577	Ae. aegypti	Male	5	17-S1-537	2	0	0	4328	0.093	19.97	4191	0.516	-22.05	5.57	400.952	40.0045	331.151	477.351
39	2017-09-29	LP	DLP225	26.1309	-98.0577	Ae. aegypti	Male	5	17-S1-538	4	0	0	5455	0.105	11.78	10388	0.547	-24.37	5.22	400.952	40.0045	331.151	477.351
39	2017-09-29	LP	DLP225	26.1309	-98.0577	Ae. aegypti	Male	5	17-S1-539	4	0	0	6075	0.115	13.89	12062	0.645	-23.72	5.58	400.952	40.0045	331.151	477.351
39	2017-09-29	LP	DLP225	26.1309	-98.0577	Ae. aegypti	Male	2	17-S1-540	4	0	0	2115	0.041	15.4	4568	0.229	-16.6	5.56	400.952	40.0045	331.151	477.351
39	2017-09-29	LP	DLP225	26.1309	-98.0577	Ae. aegypti	Unfed	5	17-S1-541	3	0	0	7072	0.146	12.55	6845	0.872	-23.16	5.98	400.952	40.0045	331.151	477.351
39	2017-09-29	LP	DLP225	26.1309	-98.0577	Ae. aegypti	Unfed	5	17-S1-542	2	0	0	13156	0.265	11.16	9377	1.249	-19.71	4.71	400.952	40.0045	331.151	477.351
39	2017-09-29	LP	DLP225	26.1309	-98.0577	Ae. aegypti	Gravid	1	17-S1-543	2	0	0	4573	0.098	12.44	3829	0.472	-19.75	4.84	400.952	40.0045	331.151	477.351
39	2017-09-29	LP	DLP227	26.1309	-98.0581	Ae. aegypti	Unfed	5	17-S1-493	2	0	0	8578	0.178	14.58	6556	0.828	-19.59	4.66	428.454	37.6862	364.247	501.704
39	2017-09-29	LP	DLP227	26.1309	-98.0581	Ae. aegypti	Unfed	5	17-S1-494	3	0	0	7903	0.164	10.26	6494	0.82	-23.15	5	428.454	37.6862	364.247	501.704
39	2017-09-29	LP	DLP227	26.1309	-98.0581	Ae. aegypti	Unfed	5	17-S1-495	2	0	0	10338	0.21	11.93	8459	1.097	-22.55	5.22	428.454	37.6862	364.247	501.704
39	2017-09-29	LP	DLP227	26.1309	-98.0581	Ae. aegypti	Unfed	1	17-S1-496	2	0	0	1127	0.027	7.9	1364	0.171	-27.56	6.34	428.454	37.6862	364.247	501.704
39	2017-09-29	LP	DLP241	26.1299	-98.0562	Ae. aegypti	Male	5	17-S1-482	4	0	0	4697	0.091	17.17	9273	0.482	-22.87	5.31	111.557	8.26608	100.453	128.303
39	2017-09-29	LP	DLP241	26.1299	-98.0562	Ae. aegypti	Male	5	17-S1-483	4	0	0	3734	0.072	16.07	8931	0.462	-24.64	6.41	111.557	8.26608	100.453	128.303
39	2017-09-29	LP	DLP242	26.1299	-98.056	Ae. aegypti	Male	5	17-S1-509	4	0	0	4486	0.087	13.28	8130	0.419	-22.54	4.82	182.972	67.5702	84.0501	301.822
39	2017-09-29	LP	DLP242	26.1299	-98.056	Ae. aegypti	Unfed	5	17-S1-510	3	0	0	11194	0.229	13.42	8362	1.09	-20.16	4.77	182.972	67.5702	84.0501	301.822
39	2017-09-29	LP	DLP242	26.1299	-98.056	Ae. aegypti	Unfed	5	17-S1-511	2	0	0	6824	0.143	12	6403	0.812	-24.49	5.69	182.972	67.5702	84.0501	301.822
39	2017-09-29	LP	DLP242	26.1299	-98.056	Ae. aegypti	Unfed	3	17-S1-512	2	0	0	5274	0.112	12.68	4439	0.547	-20.41	4.87	182.972	67.5702	84.0501	301.822
39	2017-09-28	TB	CTB26	26.1285	-98.0524	Ae. aegypti	Male	5	17-S1-432	4	1	1	537	0.011	21	1068	0.056	-24.29	5.03	325.267	17.9118	292.928	354.601
39	2017-09-29	TB	DTB4	26.1296	-98.0533	Ae. aegypti	Male	5	17-S1-459	4	0	0	4240	0.082	16.25	9508	0.494	-24.87	6.03	197.164	12.9355	176.252	220.326
39	2017-09-29	TB	DTB4	26.1296	-98.0533	Ae. aegypti	Male	5	17-S1-460	4	0	0	5601	0.107	17.01	10117	0.528	-23.51	4.92	197.164	12.9355	176.252	220.326
39	2017-09-29	TB	DTB4	26.1296	-98.0533	Ae. aegypti	Male	5	17-S1-461	2	0	0	3336	0.073	15.55	3011	0.372	-22.65	5.11	197.164	12.9355	176.252	220.326
39	2017-09-29	TB	DTB4	26.1296	-98.0533	Ae. aegypti	Male	5	17-S1-463	4	0	0	5318	0.102	9.55	10555	0.555	-18.36	5.44	197.164	12.9355	176.252	220.326
39	2017-09-29	TB	DTB4	26.1296	-98.0533	Ae. aegypti	Male	5	17-S1-465	2	0	0	4263	0.092	18.34	4008	0.5	-23.6	5.43	197.164	12.9355	176.252	220.326
39	2017-09-29	TB	DTB4	26.1296	-98.0533	Ae. aegypti	Male	5	17-S1-466	2	0	0	3561	0.078	16.3	3526	0.44	-20.51	5.62	197.164	12.9355	176.252	220.326
39	2017-09-29	TB	DTB4	26.1296	-98.0533	Ae. aegypti	Male	5	17-S1-467	4	0	0	5170	0.099	16.18	10853	0.571	-22.56	5.77	197.164	12.9355	176.252	220.326
39	2017-09-29	TB	DTB4	26.1296	-98.0533	Ae. aegypti	Male	5	17-S1-468	2	0	0	3863	0.084	16.21	3430	0.427	-21.8	5.09	197.164	12.9355	176.252	220.326
39	2017-09-29	TB	DTB4	26.1296	-98.0533	Ae. aegypti	Male	5	17-S1-469	4	0	0	2396	0.047	9.36	6377	0.322	-17.14	6.88	197.164	12.9355	176.252	220.326
39	2017-09-29	TB	DTB4	26.1296	-98.0533	Ae. aegypti	Unfed	5	17-S1-470	2	0	0	3539	0.077	18.32	3288	0.404	-21.94	5.24	197.164	12.9355	176.252	220.326
39	2017-09-29	TB	DTB4	26.1296	-98.0533	Ae. aegypti	Unfed	3	17-S1-471	2	0	0	15969	0.315	11.1	10820	1.491	-19.19	4.73	197.164	12.9355	176.252	220.326
40	2017-10-05	LP	CLP101	26.1277	-98.0557	Ae. aegypti	Male	5	17-S1-745	2	0	0	4321	0.085	18.84	3397	0.398	-23.34	4.67	96.0116	26.2848	69.439	157.464
40	2017-10-05	LP	CLP101	26.1277	-98.0557	Ae. aegypti	Male	4	17-S1-746	2	0	0	3002	0.06	13.09	2390	0.276	-22.32	4.62	96.0116	26.2848	69.439	157.464
40	2017-10-05	LP	CLP101	26.1277	-98.0557	Ae. aegypti	Unfed	5	17-S1-747	1	0	0	5750	0.128	11.58	4569	0.603	-21.91	4.7	96.0116	26.2848	69.439	157.464
40	2017-10-05	LP	CLP101	26.1277	-98.0557	Ae. aegypti	Gravid	2	17-S1-748	1	0	0	3048	0.068	12.63	2651	0.339	-21.41	4.97	96.0116	26.2848	69.439	157.464
40	2017-10-05	LP	CLP103	26.1276	-98.0554	Ae. aegypti	Male	5	17-S1-819	4	0	0	15983	0.295	6.49	24410	1.541	-17.47	5.23	142.425	106.796	46.8974	340.141
40	2017-10-05	LP	CLP103	26.1276	-98.0554	Ae. aegypti	Male	3	17-S1-820	4	0	0	3066	0.059	8.13	6621	0.336	-22.45	5.7	142.425	106.796	46.8974	340.141
40	2017-10-05	LP	CLP103	26.1276	-98.0554	Ae. aegypti	Unfed	5	17-S1-821	1	0	0	9503	0.211	12.18	7090	0.98	-21.12	4.65	142.425	106.796	46.8974	340.141
40	2017-10-05	LP	CLP103	26.1276	-98.0554	Ae. aegypti	Unfed	5	17-S1-822	1	0	0	7248	0.161	13.17	6115	0.826	-21.46	5.12	142.425	106.796	46.8974	340.141
40	2017-10-05	LP	CLP103	26.1276	-98.0554	Ae. aegypti	Unfed	5	17-S1-823	1	0	0	8048	0.178	16.05	6620	0.901	-21.19	5.05	142.425	106.796	46.8974	340.141
40	2017-10-05	LP	CLP103	26.1276	-98.0554	Ae. aegypti	Unfed	1	17-S1-824	1	0	0	998	0.021	9.14	1017	0.121	-25.35	5.84	142.425	106.796	46.8974	340.141
40	2017-10-05	LP	CLP103	26.1276	-98.0554	Ae. aegypti	Gravid	2	17-S1-825	1	0	0	6951	0.156	10.27	5648	0.756	-21.28	4.86	142.425	106.796	46.8974	340.141
40	2017-10-06	LP	DLP213	26.1298	-98.0554	Ae. aegypti	Gravid	4	17-S1-847	2	0	0	12471	0.239	11.38	8855	1.142	-21.25	4.79	55.764	20.5723	30.9382	90.0077
40	2017-10-06	LP	DLP213	26.1298	-98.0554	Ae. aegypti	Gravid	4	17-S1-848	1	0	0	27908	0.571	12.78	14951	2.523	-20.8	4.41	55.764	20.5723	30.9382	90.0077
40	2017-10-06	LP	DLP213	26.1298	-98.0554	Ae. aegypti	Gravid	2	17-S1-849	2	0	0	6758	0.143	9.95	5875	0.775	-21.1	5.4	55.764	20.5723	30.9382	90.0077
40	2017-10-06	LP	DLP215	26.1302	-98.0554	Ae. aegypti	Gravid	3	17-S1-1012	1	1	1	11291	0.252	88.5	9115	1.24	-20.41	4.92	38.0086	10.1863	22.2628	56.3929
40	2017-10-05	LP	CLP32	26.1282	-98.0566	Ae. aegypti	Male	1	17-S1-772	4	1	3	1155	0.023	26.43	2109	0.107	-16.84	4.68	260.082	20.9608	219.8	292.998
40	2017-10-05	LP	CLP56	26.1288	-98.0568	Ae. aegypti	Male	5	17-S1-755	4	0	0	5500	0.105	17.07	10189	0.535	-21.72	5.08	211.543	23.9261	188.144	268.114
40	2017-10-05	LP	CLP56	26.1288	-98.0568	Ae. aegypti	Male	5	17-S1-756	2	0	0	5031	0.099	9.47	4458	0.534	-22.87	5.39	211.543	23.9261	188.144	268.114
40	2017-10-05	LP	CLP56	26.1288	-98.0568	Ae. aegypti	Male	5	17-S1-757	4	0	0	4059	0.078	16.49	8457	0.438	-21.67	5.59	211.543	23.9261	188.144	268.114
40	2017-10-05	LP	CLP58	26.1288	-98.0564	Ae. aegypti	Male	5	17-S1-791	4	0	0	4013	0.077	8.42	8569	0.444	-22.97	5.75	187.305	31.9327	143.768	244.064
40	2017-10-05	LP	CLP58	26.1288	-98.0564	Ae. aegypti	Male	5	17-S1-792	4	0	0	5012	0.096	11.34	10769	0.571	-21.18	5.94	187.305	31.9327	143.768	244.064
40	2017-10-05	LP	CLP58	26.1288	-98.0564	Ae. aegypti	Unfed	5	17-S1-793	1	0	0	10627	0.234	13.14	7932	1.102	-20.4	4.71	187.305	31.9327	143.768	244.064
40	2017-10-05	LP	CLP58	26.1288	-98.0564	Ae. aegypti	Unfed	5	17-S1-794	1	0	0	8818	0.196	10.95	6659	0.9	-21.77	4.58	187.305	31.9327	143.768	244.064
40	2017-10-05	LP	CLP58	26.1288	-98.0564	Ae. aegypti	Gravid	4	17-S1-798	1	0	0	9866	0.218	10.45	7609	1.058	-20.7	4.85	187.305	31.9327	143.768	244.064
40	2017-10-05	LP	CLP63	26.1287	-98.0558	Ae. aegypti	Male	5	17-S1-749	4	0	0	4409	0.085	17.05	7813	0.401	-21.89	4.72	145.566	43.3691	84.7056	228.261
40	2017-10-05	LP	CLP63	26.1287	-98.0558	Ae. aegypti	Male	5	17-S1-750	4	0	0	5999	0.115	10.67	10688	0.564	-21.77	4.91	145.566	43.3691	84.7056	228.261
40	2017-10-05	LP	CLP63	26.1287	-98.0558	Ae. aegypti	Unfed	5	17-S1-751	1	0	0	9218	0.206	11.9	6606	0.901	-21.17	4.38	145.566	43.3691	84.7056	228.261
40	2017-10-05	LP	CLP78	26.1287	-98.0579	Ae. aegypti	Male	5	17-S1-776	4	0	0	5461	0.104	11.96	10553	0.556	-20.69	5.34	317.682	11.2545	298.216	337.526
40	2017-10-05	LP	CLP78	26.1287	-98.0579	Ae. aegypti	Male	5	17-S1-777	2	0	0	4646	0.092	15.93	3761	0.446	-24.03	4.85	317.682	11.2545	298.216	337.526
40	2017-10-05	LP	CLP78	26.1287	-98.0579	Ae. aegypti	Male	5	17-S1-778	4	0	0	4940	0.094	10.45	8923	0.462	-23.93	4.89	317.682	11.2545	298.216	337.526
40	2017-10-05	LP	CLP78	26.1287	-98.0579	Ae. aegypti	Male	5	17-S1-779	4	0	0	5063	0.097	16.18	8265	0.426	-21.3	4.39	317.682	11.2545	298.216	337.526
40	2017-10-05	LP	CLP78	26.1287	-98.0579	Ae. aegypti	Male	5	17-S1-780	2	0	0	4630	0.092	14.04	3511	0.416	-22.76	4.51	317.682	11.2545	298.216	337.526
40	2017-10-05	LP	CLP78	26.1287	-98.0579	Ae. aegypti	Male	5	17-S1-781	4	0	0	4400	0.084	17.31	7822	0.402	-24.32	4.77	317.682	11.2545	298.216	337.526
40	2017-10-05	LP	CLP78	26.1287	-98.0579	Ae. aegypti	Male	5	17-S1-782	2	0	0	4532	0.09	12.53	3657	0.428	-21.14	4.78	317.682	11.2545	298.216	337.526
40	2017-10-05	LP	CLP78	26.1287	-98.0579	Ae. aegypti	Male	2	17-S1-784	4	1	1	1049	0.021	22.16	1770	0.09	-23.48	4.34	317.682	11.2545	298.216	337.526
40	2017-10-05	LP	CLP78	26.1287	-98.0579	Ae. aegypti	Unfed	5	17-S1-785	1	0	0	8785	0.195	12.55	6371	0.854	-21.57	4.37	317.682	11.2545	298.216	337.526
40	2017-10-05	LP	CLP78	26.1287	-98.0579	Ae. aegypti	Unfed	5	17-S1-786	1	0	0	14031	0.303	14.11	9973	1.454	-22.6	4.8	317.682	11.2545	298.216	337.526
40	2017-10-05	LP	CLP78	26.1287	-98.0579	Ae. aegypti	Unfed	5	17-S1-787	1	0	0	8684	0.193	16.18	6772	0.932	-20.8	4.83	317.682	11.2545	298.216	337.526
40	2017-10-05	LP	CLP78	26.1287	-98.0579	Ae. aegypti	Unfed	4	17-S1-788	2	0	0	6420	0.127	12.17	4371	0.523	-21.04	4.12	317.682	11.2545	298.216	337.526
40	2017-10-05	LP	CLP91	26.1278	-98.0574	Ae. aegypti	Male	5	17-S1-802	2	0	0	4237	0.084	10.89	3636	0.431	-19.92	5.1	252.306	13.9066	234.551	275.797
40	2017-10-05	LP	CLP91	26.1278	-98.0574	Ae. aegypti	Male	5	17-S1-803	4	0	0	4407	0.085	11.61	8724	0.453	-22.54	5.32	252.306	13.9066	234.551	275.797
40	2017-10-05	LP	CLP91	26.1278	-98.0574	Ae. aegypti	Male	5	17-S1-804	4	0	0	4524	0.087	12.36	9278	0.484	-21.88	5.55	252.306	13.9066	234.551	275.797
40	2017-10-05	LP	CLP91	26.1278	-98.0574	Ae. aegypti	Male	5	17-S1-806	4	0	0	4616	0.089	11.64	8470	0.436	-19.82	4.91	252.306	13.9066	234.551	275.797
40	2017-10-05	LP	CLP91	26.1278	-98.0574	Ae. aegypti	Male	5	17-S1-807	2	0	0	6169	0.12	10.9	7389	0.923	-22.96	7.72	252.306	13.9066	234.551	275.797
40	2017-10-05	LP	CLP91	26.1278	-98.0574	Ae. aegypti	Male	2	17-S1-808	2	0	0	1593	0.032	11.34	1270	0.148	-24.9	4.59	252.306	13.9066	234.551	275.797
40	2017-10-05	LP	CLP91	26.1278	-98.0574	Ae. aegypti	Unfed	5	17-S1-809	3	0	0	8802	0.17	12.35	6770	0.835	-20.38	4.9	252.306	13.9066	234.551	275.797
40	2017-10-05	LP	CLP91	26.1278	-98.0574	Ae. aegypti	Unfed	5	17-S1-810	2	0	0	11954	0.229	7.9	8043	1.016	-19.85	4.44	252.306	13.9066	234.551	275.797
40	2017-10-05	LP	CLP91	26.1278	-98.0574	Ae. aegypti	Unfed	4	17-S1-811	2	0	0	9417	0.182	9.77	7063	0.871	-18.19	4.79	252.306	13.9066	234.551	275.797
40	2017-10-05	LP	CLP91	26.1278	-98.0574	Ae. aegypti	Gravid	4	17-S1-812	2	0	0	18821	0.349	13.26	12348	1.706	-19.23	4.9	252.306	13.9066	234.551	275.797
40	2017-10-05	LP	CLP91	26.1278	-98.0574	Ae. aegypti	Gravid	4	17-S1-813	2	0	0	11237	0.216	11.39	8801	1.126	-21.94	5.22	252.306	13.9066	234.551	275.797
40	2017-10-05	TB	CTB43	26.1288	-98.0543	Ae. aegypti	Unfed	5	17-S1-665	3	0	0	4942	0.097	14.51	3904	0.465	-22.46	4.79	129.366	38.2873	68.8242	211.655
40	2017-10-05	TB	CTB43	26.1288	-98.0543	Ae. aegypti	Unfed	3	17-S1-666	2	0	0	4821	0.095	13.6	3904	0.462	-20.07	4.87	129.366	38.2873	68.8242	211.655
40	2017-10-05	TB	CTB43	26.1288	-98.0543	Ae. aegypti	Gravid	4	17-S1-667	2	0	0	10755	0.205	12.62	7755	0.972	-19.95	4.74	129.366	38.2873	68.8242	211.655
40	2017-10-05	TB	CTB43	26.1288	-98.0543	Ae. aegypti	Gravid	1	17-S1-668	2	1	3	2877	0.057	21.24	2402	0.282	-17.76	4.91	129.366	38.2873	68.8242	211.655
40	2017-10-06	TB	DTB48	26.1291	-98.0543	Ae. aegypti	Male	5	17-S1-913	4	0	0	5268	0.102	10.76	11103	0.593	-21.66	5.8	147.031	23.7339	103.557	184.461
40	2017-10-06	TB	DTB48	26.1291	-98.0543	Ae. aegypti	Male	5	17-S1-914	2	0	0	5216	0.113	12.9	4931	0.652	-21.43	5.79	147.031	23.7339	103.557	184.461
40	2017-10-06	TB	DTB48	26.1291	-98.0543	Ae. aegypti	Male	5	17-S1-915	2	0	0	6248	0.134	13.15	5896	0.788	-17.68	5.88	147.031	23.7339	103.557	184.461
40	2017-10-06	TB	DTB48	26.1291	-98.0543	Ae. aegypti	Male	5	17-S1-916	4	0	0	6112	0.118	14.04	12451	0.675	-17.85	5.73	147.031	23.7339	103.557	184.461
40	2017-10-06	TB	DTB48	26.1291	-98.0543	Ae. aegypti	Male	5	17-S1-918	4	0	0	6230	0.12	14.65	12339	0.669	-22.98	5.56	147.031	23.7339	103.557	184.461
40	2017-10-06	TB	DTB48	26.1291	-98.0543	Ae. aegypti	Male	2	17-S1-919	4	0	0	1655	0.033	16.7	3301	0.167	-20.26	5.05	147.031	23.7339	103.557	184.461
40	2017-10-06	TB	DTB48	26.1291	-98.0543	Ae. aegypti	Unfed	5	17-S1-920	3	0	0	6597	0.143	9.33	4729	0.626	-21.94	4.38	147.031	23.7339	103.557	184.461
40	2017-10-06	TB	DTB48	26.1291	-98.0543	Ae. aegypti	Unfed	5	17-S1-921	2	0	0	13661	0.286	12.65	9625	1.369	-19.8	4.79	147.031	23.7339	103.557	184.461
40	2017-10-06	TB	DTB48	26.1291	-98.0543	Ae. aegypti	Unfed	5	17-S1-922	3	0	0	9354	0.199	12.75	6880	0.93	-15.82	4.68	147.031	23.7339	103.557	184.461
40	2017-10-06	TB	DTB48	26.1291	-98.0543	Ae. aegypti	Unfed	3	17-S1-923	2	0	0	6434	0.138	9.49	5421	0.717	-22.29	5.19	147.031	23.7339	103.557	184.461
40	2017-10-06	TB	DTB48	26.1291	-98.0543	Ae. aegypti	Gravid	4	17-S1-924	2	0	0	13078	0.271	12.38	9899	1.41	-17.79	5.2	147.031	23.7339	103.557	184.461
40	2017-10-06	TB	DTB48	26.1291	-98.0543	Ae. aegypti	Gravid	1	17-S1-925	2	1	1	2517	0.055	1254.88	2394	0.305	-21.31	5.54	147.031	23.7339	103.557	184.461
40	2017-10-06	TB	DTB1	26.1297	-98.0541	Ae. aegypti	Male	2	17-S1-884	4	0	0	1824	0.036	15.62	3425	0.173	-22.19	4.8	173.157	49.821	98.8142	266.502
40	2017-10-06	TB	DTB1	26.1297	-98.0541	Ae. aegypti	Unfed	5	17-S1-885	2	1	3	8301	0.174	165.87	6188	0.824	-9.15	4.73	173.157	49.821	98.8142	266.502
40	2017-10-06	TB	DTB1	26.1297	-98.0541	Ae. aegypti	Unfed	1	17-S1-886	2	0	0	1856	0.041	10.09	1343	0.166	-22	4.09	173.157	49.821	98.8142	266.502
40	2017-10-06	TB	DTB1	26.1297	-98.0541	Ae. aegypti	Gravid	3	17-S1-887	2	0	0	7815	0.165	13.26	6509	0.873	-18.71	5.3	173.157	49.821	98.8142	266.502
40	2017-10-06	TB	DTB45	26.1292	-98.0538	Ae. aegypti	Male	5	17-S1-971	4	0	0	4487	0.086	15.08	7668	0.449	-22.9	5.21	169.278	30.48	112.757	225.86
40	2017-10-06	TB	DTB45	26.1292	-98.0538	Ae. aegypti	Male	5	17-S1-972	2	0	0	5751	0.124	16.21	4893	0.648	-22.37	5.21	169.278	30.48	112.757	225.86
40	2017-10-06	TB	DTB45	26.1292	-98.0538	Ae. aegypti	Male	3	17-S1-973	4	0	0	2352	0.045	16.06	3774	0.215	-21.31	4.73	169.278	30.48	112.757	225.86
40	2017-10-05	TB	CTB22	26.1287	-98.0533	Ae. aegypti	Male	5	17-S1-697	4	0	0	4732	0.091	11.63	8550	0.443	-20.93	4.86	244.836	20.7271	206.929	278.158
40	2017-10-05	TB	CTB22	26.1287	-98.0533	Ae. aegypti	Male	5	17-S1-698	4	0	0	6549	0.125	15.05	12299	0.66	-20.33	5.3	244.836	20.7271	206.929	278.158
40	2017-10-05	TB	CTB22	26.1287	-98.0533	Ae. aegypti	Unfed	5	17-S1-699	3	0	0	7769	0.151	13.3	5680	0.684	-21.18	4.54	244.836	20.7271	206.929	278.158
40	2017-10-05	TB	CTB22	26.1287	-98.0533	Ae. aegypti	Unfed	5	17-S1-700	2	0	0	13001	0.245	10.67	8699	1.1	-21.73	4.48	244.836	20.7271	206.929	278.158
40	2017-10-05	TB	CTB22	26.1287	-98.0533	Ae. aegypti	Unfed	4	17-S1-701	2	0	0	12130	0.23	12.65	8321	1.044	-18.41	4.54	244.836	20.7271	206.929	278.158
40	2017-10-06	LP	DLP203	26.1296	-98.0569	Ae. aegypti	Male	5	17-S1-1015	2	0	0	4830	0.104	15.64	5160	0.69	-23.97	6.63	250.81	48.9135	182.689	348.519
40	2017-10-06	LP	DLP203	26.1296	-98.0569	Ae. aegypti	Male	5	17-S1-1016	4	0	0	3948	0.076	11.94	7663	0.447	-24.05	5.91	250.81	48.9135	182.689	348.519
40	2017-10-06	LP	DLP203	26.1296	-98.0569	Ae. aegypti	Male	3	17-S1-1018	4	0	0	4253	0.083	13.86	8980	0.549	-25.28	6.6	250.81	48.9135	182.689	348.519
40	2017-10-06	LP	DLP203	26.1296	-98.0569	Ae. aegypti	Unfed	5	17-S1-1019	1	0	0	10471	0.242	13.48	7962	1.09	-22.19	4.5	250.81	48.9135	182.689	348.519
40	2017-10-06	LP	DLP203	26.1296	-98.0569	Ae. aegypti	Unfed	5	17-S1-1020	1	0	0	10965	0.247	10.78	8444	1.139	-22.13	4.62	250.81	48.9135	182.689	348.519
40	2017-10-06	LP	DLP203	26.1296	-98.0569	Ae. aegypti	Unfed	5	17-S1-1021	3	0	0	5683	0.123	14.8	5045	0.674	-22.47	5.49	250.81	48.9135	182.689	348.519
40	2017-10-06	LP	DLP203	26.1296	-98.0569	Ae. aegypti	Unfed	5	17-S1-1022	2	0	0	9273	0.196	15.26	7608	1.049	-22.18	5.35	250.81	48.9135	182.689	348.519
40	2017-10-06	LP	DLP203	26.1296	-98.0569	Ae. aegypti	Unfed	5	17-S1-1023	3	0	0	5839	0.126	12.64	4786	0.636	-22.99	5.05	250.81	48.9135	182.689	348.519
40	2017-10-06	LP	DLP203	26.1296	-98.0569	Ae. aegypti	Unfed	4	17-S1-1024	2	0	0	4656	0.101	14.42	3597	0.469	-22.48	4.64	250.81	48.9135	182.689	348.519
40	2017-10-06	LP	DLP203	26.1296	-98.0569	Ae. aegypti	Gravid	2	17-S1-1025	1	0	0	7463	0.176	9.55	6306	0.846	-22.75	4.81	250.81	48.9135	182.689	348.519
40	2017-10-05	TB	CTB26	26.1285	-98.0524	Ae. aegypti	Male	5	17-S1-670	4	0	0	4138	0.08	15.91	7876	0.403	-22.16	5.06	325.267	17.9118	292.928	354.601
40	2017-10-05	TB	CTB26	26.1285	-98.0524	Ae. aegypti	Male	5	17-S1-671	2	0	0	4547	0.09	11.74	4213	0.503	-25.08	5.62	325.267	17.9118	292.928	354.601
40	2017-10-05	TB	CTB26	26.1285	-98.0524	Ae. aegypti	Male	5	17-S1-672	4	0	0	4961	0.095	11.96	8623	0.445	-21.46	4.67	325.267	17.9118	292.928	354.601
40	2017-10-05	TB	CTB26	26.1285	-98.0524	Ae. aegypti	Male	5	17-S1-673	2	0	0	4796	0.096	11.64	4115	0.492	-24.7	5.13	325.267	17.9118	292.928	354.601
40	2017-10-05	TB	CTB26	26.1285	-98.0524	Ae. aegypti	Male	5	17-S1-674	4	0	0	4868	0.094	10.71	9419	0.491	-22.72	5.24	325.267	17.9118	292.928	354.601
40	2017-10-05	TB	CTB26	26.1285	-98.0524	Ae. aegypti	Male	5	17-S1-675	4	0	0	4867	0.094	11.69	8694	0.449	-17.87	4.8	325.267	17.9118	292.928	354.601
40	2017-10-05	TB	CTB26	26.1285	-98.0524	Ae. aegypti	Male	5	17-S1-676	4	0	0	5239	0.101	14.51	9300	0.483	-22.84	4.8	325.267	17.9118	292.928	354.601
40	2017-10-05	TB	CTB26	26.1285	-98.0524	Ae. aegypti	Male	5	17-S1-677	4	0	0	4073	0.078	11.22	7446	0.379	-23.71	4.84	325.267	17.9118	292.928	354.601
40	2017-10-05	TB	CTB26	26.1285	-98.0524	Ae. aegypti	Male	5	17-S1-678	2	0	0	4593	0.092	15.8	3736	0.443	-23.85	4.84	325.267	17.9118	292.928	354.601
40	2017-10-05	TB	CTB26	26.1285	-98.0524	Ae. aegypti	Male	5	17-S1-680	4	0	0	3671	0.071	17.95	7465	0.382	-22.97	5.38	325.267	17.9118	292.928	354.601
40	2017-10-05	TB	CTB26	26.1285	-98.0524	Ae. aegypti	Unfed	5	17-S1-681	2	0	0	11556	0.22	17.7	8251	1.035	-22	4.7	325.267	17.9118	292.928	354.601
40	2017-10-05	TB	CTB26	26.1285	-98.0524	Ae. aegypti	Unfed	5	17-S1-682	3	0	0	10075	0.192	10.94	8162	1.018	-23.43	5.31	325.267	17.9118	292.928	354.601
40	2017-10-05	TB	CTB26	26.1285	-98.0524	Ae. aegypti	Unfed	5	17-S1-683	2	0	0	11112	0.212	11.62	7875	0.975	-22.22	4.59	325.267	17.9118	292.928	354.601
40	2017-10-05	TB	CTB26	26.1285	-98.0524	Ae. aegypti	Unfed	5	17-S1-685	2	0	0	5578	0.11	17.39	4241	0.503	-22.59	4.58	325.267	17.9118	292.928	354.601
40	2017-10-06	LP	DLP211	26.1294	-98.0553	Ae. aegypti	Unfed	5	17-S1-1003	1	1	1	8715	0.198	95.58	6705	0.882	-21.73	4.45	92.1753	26.2383	41.4769	131.745
40	2017-10-06	LP	DLP213	26.1298	-98.0554	Ae. aegypti	Unfed	5	17-S1-845	3	1	1	6264	0.124	142.2	4873	0.589	-22.96	4.74	55.764	20.5723	30.9382	90.0077
40	2017-10-06	LP	DLP215	26.1302	-98.0554	Ae. aegypti	Unfed	5	17-S1-1010	1	1	1	13824	0.303	144.85	10902	1.529	-22.15	5.05	38.0086	10.1863	22.2628	56.3929
40	2017-10-06	LP	DLP211	26.1294	-98.0553	Ae. aegypti	Male	5	17-S1-1000	2	0	0	9176	0.194	16.11	6607	0.898	-21.17	4.62	92.1753	26.2383	41.4769	131.745
40	2017-10-06	LP	DLP211	26.1294	-98.0553	Ae. aegypti	Male	5	17-S1-1001	2	0	0	4400	0.096	15.66	3702	0.486	-21.57	5.08	92.1753	26.2383	41.4769	131.745
40	2017-10-06	LP	DLP211	26.1294	-98.0553	Ae. aegypti	Male	1	17-S1-1002	4	0	0	1262	0.025	10.07	2174	0.125	-16.84	5.04	92.1753	26.2383	41.4769	131.745
40	2017-10-06	LP	DLP211	26.1294	-98.0553	Ae. aegypti	Unfed	5	17-S1-1004	1	0	0	12777	0.283	12.58	9294	1.258	-22.1	4.45	92.1753	26.2383	41.4769	131.745
40	2017-10-06	LP	DLP211	26.1294	-98.0553	Ae. aegypti	Unfed	5	17-S1-1005	1	0	0	9486	0.222	12.39	7090	0.954	-20.42	4.31	92.1753	26.2383	41.4769	131.745
40	2017-10-06	LP	DLP221	26.1307	-98.0564	Ae. aegypti	Unfed	5	17-S1-950	1	1	1	10235	0.233	241.61	7828	1.046	-20.18	4.49	135.607	12.9761	118.495	164.984
40	2017-10-06	LP	DLP211	26.1294	-98.0553	Ae. aegypti	Unfed	3	17-S1-1006	2	0	0	3364	0.074	13.05	2606	0.335	-21.71	4.55	92.1753	26.2383	41.4769	131.745
40	2017-10-06	LP	DLP221	26.1307	-98.0564	Ae. aegypti	Gravid	1	17-S1-953	1	1	2	1865	0.046	10.81	4413	0.578	-6.98	12.5	135.607	12.9761	118.495	164.984
40	2017-10-06	LP	DLP213	26.1298	-98.0554	Ae. aegypti	Male	5	17-S1-835	4	0	0	4754	0.091	12.14	9631	0.501	-24.25	5.49	55.764	20.5723	30.9382	90.0077
40	2017-10-06	LP	DLP213	26.1298	-98.0554	Ae. aegypti	Male	5	17-S1-837	4	0	0	6175	0.118	13.7	12633	0.679	-24.84	5.74	55.764	20.5723	30.9382	90.0077
40	2017-10-06	LP	DLP213	26.1298	-98.0554	Ae. aegypti	Male	5	17-S1-838	4	0	0	5975	0.115	15.57	11078	0.586	-21.91	5.11	55.764	20.5723	30.9382	90.0077
40	2017-10-06	LP	DLP213	26.1298	-98.0554	Ae. aegypti	Male	5	17-S1-839	2	0	0	5021	0.1	10.05	4206	0.504	-23.49	5.06	55.764	20.5723	30.9382	90.0077
40	2017-10-06	LP	DLP213	26.1298	-98.0554	Ae. aegypti	Male	5	17-S1-840	4	0	0	5814	0.111	16.43	11593	0.617	-23.29	5.54	55.764	20.5723	30.9382	90.0077
40	2017-10-06	LP	DLP213	26.1298	-98.0554	Ae. aegypti	Unfed	5	17-S1-841	1	0	0	11929	0.261	10.37	8933	1.285	-21.67	4.93	55.764	20.5723	30.9382	90.0077
40	2017-10-06	LP	DLP213	26.1298	-98.0554	Ae. aegypti	Unfed	5	17-S1-843	3	0	0	11020	0.213	12.47	8123	1.032	-22.5	4.86	55.764	20.5723	30.9382	90.0077
40	2017-10-06	LP	DLP213	26.1298	-98.0554	Ae. aegypti	Unfed	5	17-S1-844	2	0	0	9184	0.178	12.21	7042	0.874	-21.67	4.91	55.764	20.5723	30.9382	90.0077
40	2017-10-06	LP	DLP213	26.1298	-98.0554	Ae. aegypti	Unfed	4	17-S1-846	2	0	0	8103	0.159	11	5556	0.679	-20.51	4.28	55.764	20.5723	30.9382	90.0077
40	2017-10-06	LP	DLP215	26.1302	-98.0554	Ae. aegypti	Male	5	17-S1-1008	4	0	0	5297	0.101	16.46	8300	0.485	-20.17	4.8	38.0086	10.1863	22.2628	56.3929
40	2017-10-06	LP	DLP215	26.1302	-98.0554	Ae. aegypti	Male	3	17-S1-1009	4	0	0	3114	0.06	15.32	5005	0.285	-20.73	4.77	38.0086	10.1863	22.2628	56.3929
40	2017-10-06	LP	DLP215	26.1302	-98.0554	Ae. aegypti	Unfed	5	17-S1-1011	1	0	0	9579	0.215	12.4	8128	1.106	-21.51	5.14	38.0086	10.1863	22.2628	56.3929
40	2017-10-06	LP	DLP221	26.1307	-98.0564	Ae. aegypti	Male	5	17-S1-942	4	0	0	5129	0.099	14.05	10572	0.56	-22.31	5.65	135.607	12.9761	118.495	164.984
40	2017-10-06	LP	DLP221	26.1307	-98.0564	Ae. aegypti	Male	5	17-S1-943	4	0	0	4069	0.079	14.28	8057	0.417	-21.88	5.26	135.607	12.9761	118.495	164.984
40	2017-10-06	LP	DLP221	26.1307	-98.0564	Ae. aegypti	Male	5	17-S1-944	4	0	0	5279	0.101	19.04	7656	0.449	-21	4.45	135.607	12.9761	118.495	164.984
40	2017-10-06	LP	DLP221	26.1307	-98.0564	Ae. aegypti	Male	5	17-S1-946	2	0	0	8243	0.176	8.49	6062	0.808	-20	4.59	135.607	12.9761	118.495	164.984
40	2017-10-06	LP	DLP221	26.1307	-98.0564	Ae. aegypti	Male	5	17-S1-947	4	0	0	7038	0.134	15.42	11007	0.66	-19.93	4.95	135.607	12.9761	118.495	164.984
40	2017-10-06	LP	DLP221	26.1307	-98.0564	Ae. aegypti	Male	2	17-S1-948	2	0	0	2199	0.048	14.04	1963	0.249	-24.27	5.18	135.607	12.9761	118.495	164.984
40	2017-10-06	LP	DLP221	26.1307	-98.0564	Ae. aegypti	Unfed	5	17-S1-949	1	0	0	10155	0.234	12.81	7637	1.021	-19.15	4.36	135.607	12.9761	118.495	164.984
40	2017-10-06	LP	DLP221	26.1307	-98.0564	Ae. aegypti	Unfed	5	17-S1-951	2	0	0	7962	0.169	13.38	6904	0.937	-21.36	5.53	135.607	12.9761	118.495	164.984
40	2017-10-06	LP	DLP221	26.1307	-98.0564	Ae. aegypti	Unfed	3	17-S1-952	2	0	0	6054	0.131	12.84	4685	0.612	-21.64	4.69	135.607	12.9761	118.495	164.984
40	2017-10-06	LP	DLP225	26.1309	-98.0577	Ae. aegypti	Male	5	17-S1-933	2	0	0	5389	0.117	12.9	4474	0.591	-21.53	5.07	400.952	40.0045	331.151	477.351
40	2017-10-06	LP	DLP225	26.1309	-98.0577	Ae. aegypti	Unfed	5	17-S1-934	1	0	0	7885	0.175	9.75	6435	0.879	-22.04	5.01	400.952	40.0045	331.151	477.351
40	2017-10-06	LP	DLP225	26.1309	-98.0577	Ae. aegypti	Unfed	5	17-S1-935	1	0	0	12734	0.279	8.62	8741	1.263	-18.97	4.52	400.952	40.0045	331.151	477.351
40	2017-10-06	LP	DLP225	26.1309	-98.0577	Ae. aegypti	Unfed	5	17-S1-936	2	0	0	13501	0.28	13.22	9769	1.398	-20.41	5	400.952	40.0045	331.151	477.351
40	2017-10-06	LP	DLP225	26.1309	-98.0577	Ae. aegypti	Unfed	5	17-S1-937	3	0	0	8168	0.175	12.67	6049	0.814	-21.01	4.65	400.952	40.0045	331.151	477.351
40	2017-10-06	LP	DLP227	26.1309	-98.0581	Ae. aegypti	Male	5	17-S1-827	4	0	0	5122	0.099	13.22	9636	0.505	-26.84	5.1	428.454	37.6862	364.247	501.704
40	2017-10-06	LP	DLP227	26.1309	-98.0581	Ae. aegypti	Male	2	17-S1-828	2	0	0	1518	0.031	17.13	1826	0.215	-29.83	6.96	428.454	37.6862	364.247	501.704
40	2017-10-06	LP	DLP227	26.1309	-98.0581	Ae. aegypti	Unfed	5	17-S1-829	1	0	0	7169	0.161	11.64	5696	0.767	-24.8	4.76	428.454	37.6862	364.247	501.704
40	2017-10-06	LP	DLP227	26.1309	-98.0581	Ae. aegypti	Unfed	4	17-S1-830	1	0	0	8562	0.19	10.52	7116	0.984	-22.1	5.17	428.454	37.6862	364.247	501.704
40	2017-10-06	LP	DLP227	26.1309	-98.0581	Ae. aegypti	Gravid	2	17-S1-831	1	0	0	6977	0.157	8.42	5631	0.758	-19.92	4.82	428.454	37.6862	364.247	501.704
40	2017-10-06	LP	DLP241	26.1299	-98.0562	Ae. aegypti	Unfed	5	17-S1-872	2	1	2	12667	0.26	10.58	9421	1.321	-5.82	5.07	111.557	8.26608	100.453	128.303
40	2017-10-06	LP	DLP240	26.13	-98.0564	Ae. aegypti	Male	5	17-S1-890	4	0	0	4934	0.096	16.06	8565	0.445	-21.47	4.65	246.723	42.8348	171.329	327.721
40	2017-10-06	LP	DLP240	26.13	-98.0564	Ae. aegypti	Male	5	17-S1-891	2	0	0	5082	0.109	15.2	4691	0.617	-20.27	5.65	246.723	42.8348	171.329	327.721
40	2017-10-06	LP	DLP240	26.13	-98.0564	Ae. aegypti	Male	5	17-S1-892	4	0	0	5032	0.098	12	10069	0.532	-23.29	5.44	246.723	42.8348	171.329	327.721
40	2017-10-06	LP	DLP240	26.13	-98.0564	Ae. aegypti	Male	5	17-S1-893	4	0	0	5588	0.107	14.84	11242	0.599	-20.12	5.58	246.723	42.8348	171.329	327.721
40	2017-10-06	LP	DLP240	26.13	-98.0564	Ae. aegypti	Male	5	17-S1-895	4	0	0	5878	0.113	11.19	11811	0.634	-21.49	5.6	246.723	42.8348	171.329	327.721
40	2017-10-06	LP	DLP240	26.13	-98.0564	Ae. aegypti	Male	5	17-S1-896	2	0	0	4069	0.088	14.9	3370	0.439	-21.2	4.98	246.723	42.8348	171.329	327.721
40	2017-10-06	LP	DLP240	26.13	-98.0564	Ae. aegypti	Male	5	17-S1-897	4	0	0	4824	0.094	11.26	8497	0.441	-21.91	4.7	246.723	42.8348	171.329	327.721
40	2017-10-06	LP	DLP240	26.13	-98.0564	Ae. aegypti	Male	5	17-S1-898	4	0	0	4281	0.083	13.74	7456	0.382	-22.2	4.61	246.723	42.8348	171.329	327.721
40	2017-10-06	LP	DLP240	26.13	-98.0564	Ae. aegypti	Unfed	5	17-S1-899	1	0	0	10615	0.234	11.62	8041	1.133	-21.98	4.84	246.723	42.8348	171.329	327.721
40	2017-10-06	LP	DLP240	26.13	-98.0564	Ae. aegypti	Unfed	5	17-S1-900	1	0	0	11302	0.248	10.65	8752	1.238	-21.13	4.99	246.723	42.8348	171.329	327.721
40	2017-10-06	LP	DLP240	26.13	-98.0564	Ae. aegypti	Unfed	5	17-S1-901	3	0	0	11051	0.229	12.69	8731	1.217	-20.62	5.31	246.723	42.8348	171.329	327.721
40	2017-10-06	LP	DLP240	26.13	-98.0564	Ae. aegypti	Unfed	5	17-S1-902	2	0	0	7026	0.15	13.28	5408	0.717	-23.88	4.79	246.723	42.8348	171.329	327.721
40	2017-10-06	LP	DLP240	26.13	-98.0564	Ae. aegypti	Gravid	4	17-S1-903	2	0	0	11009	0.229	12.96	8629	1.197	-23.32	5.22	246.723	42.8348	171.329	327.721
40	2017-10-06	LP	DLP240	26.13	-98.0564	Ae. aegypti	Gravid	4	17-S1-905	2	0	0	11696	0.244	13.24	8787	1.226	-20.37	5.02	246.723	42.8348	171.329	327.721
40	2017-10-06	LP	DLP240	26.13	-98.0564	Ae. aegypti	Gravid	4	17-S1-906	1	0	0	8111	0.181	15.12	5818	0.79	-22.8	4.35	246.723	42.8348	171.329	327.721
40	2017-10-06	LP	DLP241	26.1299	-98.0562	Ae. aegypti	Male	5	17-S1-854	4	0	0	6701	0.129	14.82	12714	0.686	-22.02	5.34	111.557	8.26608	100.453	128.303
40	2017-10-06	LP	DLP241	26.1299	-98.0562	Ae. aegypti	Male	5	17-S1-855	2	0	0	5156	0.11	12.46	4641	0.604	-22.32	5.47	111.557	8.26608	100.453	128.303
40	2017-10-06	LP	DLP241	26.1299	-98.0562	Ae. aegypti	Male	5	17-S1-856	4	0	0	5164	0.099	12.52	10570	0.557	-23.01	5.62	111.557	8.26608	100.453	128.303
40	2017-10-06	LP	DLP241	26.1299	-98.0562	Ae. aegypti	Male	5	17-S1-857	2	0	0	5894	0.125	13.71	6237	0.827	-24.92	6.63	111.557	8.26608	100.453	128.303
40	2017-10-06	LP	DLP241	26.1299	-98.0562	Ae. aegypti	Male	5	17-S1-859	4	0	0	4509	0.087	16.88	8457	0.438	-22.35	5.03	111.557	8.26608	100.453	128.303
40	2017-10-06	LP	DLP241	26.1299	-98.0562	Ae. aegypti	Male	5	17-S1-860	4	0	0	5693	0.109	14.08	11450	0.609	-21.04	5.58	111.557	8.26608	100.453	128.303
40	2017-10-06	LP	DLP241	26.1299	-98.0562	Ae. aegypti	Male	5	17-S1-861	4	0	0	4258	0.083	17	8665	0.45	-23.93	5.45	111.557	8.26608	100.453	128.303
40	2017-10-06	LP	DLP241	26.1299	-98.0562	Ae. aegypti	Male	5	17-S1-862	2	0	0	5580	0.119	11.93	4726	0.617	-23.09	5.17	111.557	8.26608	100.453	128.303
40	2017-10-06	LP	DLP241	26.1299	-98.0562	Ae. aegypti	Male	5	17-S1-863	4	0	0	5410	0.104	13.87	9334	0.487	-21.22	4.69	111.557	8.26608	100.453	128.303
40	2017-10-06	LP	DLP241	26.1299	-98.0562	Ae. aegypti	Male	5	17-S1-864	4	0	0	6285	0.119	16.11	13251	0.72	-23.39	6.04	111.557	8.26608	100.453	128.303
40	2017-10-06	LP	DLP241	26.1299	-98.0562	Ae. aegypti	Male	5	17-S1-865	4	0	0	4900	0.094	13.95	9507	0.498	-23.81	5.27	111.557	8.26608	100.453	128.303
40	2017-10-06	LP	DLP241	26.1299	-98.0562	Ae. aegypti	Male	5	17-S1-867	2	0	0	4665	0.099	10.54	5184	0.684	-24.8	6.87	111.557	8.26608	100.453	128.303
40	2017-10-06	LP	DLP241	26.1299	-98.0562	Ae. aegypti	Male	2	17-S1-868	4	0	0	2281	0.045	11.5	4193	0.212	-25.07	4.73	111.557	8.26608	100.453	128.303
40	2017-10-06	LP	DLP241	26.1299	-98.0562	Ae. aegypti	Unfed	5	17-S1-869	1	0	0	10935	0.241	12.11	8545	1.204	-20.93	5	111.557	8.26608	100.453	128.303
40	2017-10-06	LP	DLP241	26.1299	-98.0562	Ae. aegypti	Unfed	5	17-S1-870	1	0	0	7760	0.174	15.26	5763	0.776	-22.98	4.45	111.557	8.26608	100.453	128.303
40	2017-10-06	LP	DLP241	26.1299	-98.0562	Ae. aegypti	Unfed	5	17-S1-871	1	0	0	11459	0.253	13.05	7899	1.104	-21.81	4.37	111.557	8.26608	100.453	128.303
40	2017-10-06	LP	DLP241	26.1299	-98.0562	Ae. aegypti	Unfed	5	17-S1-873	3	0	0	8048	0.169	12.36	6505	0.864	-18.92	5.1	111.557	8.26608	100.453	128.303
40	2017-10-06	LP	DLP242	26.1299	-98.056	Ae. aegypti	Male	3	17-S1-959	4	0	0	2261	0.044	17.94	3853	0.22	-22.7	5.03	182.972	67.5702	84.0501	301.822
40	2017-10-06	LP	DLP242	26.1299	-98.056	Ae. aegypti	Unfed	5	17-S1-960	1	0	0	7520	0.172	13.01	5842	0.766	-20.89	4.46	182.972	67.5702	84.0501	301.822
40	2017-10-06	LP	DLP256	26.1306	-98.0585	Ae. aegypti	Unfed	2	17-S1-970	2	0	0	3385	0.074	7.26	2459	0.315	-17.23	4.26	336.098	36.2518	297.074	414.21
40	2017-10-06	LP	DLP242	26.1299	-98.056	Ae. aegypti	Unfed	5	17-S1-962	3	0	0	7571	0.161	13.02	6411	0.861	-23.2	5.35	182.972	67.5702	84.0501	301.822
40	2017-10-06	LP	DLP242	26.1299	-98.056	Ae. aegypti	Gravid	4	17-S1-963	1	0	0	17695	0.383	11.3	12537	1.817	-21.12	4.74	182.972	67.5702	84.0501	301.822
40	2017-10-06	LP	DLP242	26.1299	-98.056	Ae. aegypti	Gravid	3	17-S1-964	2	0	0	5151	0.111	12.26	4623	0.61	-20.91	5.5	182.972	67.5702	84.0501	301.822
40	2017-10-06	LP	DLP244	26.1303	-98.0559	Ae. aegypti	Male	3	17-S1-881	2	0	0	2304	0.05	15.81	2177	0.276	-23.54	5.51	248.499	48.5992	156.837	334.888
40	2017-10-06	LP	DLP244	26.1303	-98.0559	Ae. aegypti	Unfed	4	17-S1-882	2	0	0	7466	0.158	10.55	5858	0.773	-20.82	4.91	248.499	48.5992	156.837	334.888
40	2017-10-06	TB	DTB4	26.1296	-98.0533	Ae. aegypti	Unfed	1	17-S1-990	2	1	1	4855	0.105	41.28	4032	0.528	-22.13	5.03	197.164	12.9355	176.252	220.326
40	2017-10-06	LP	DLP247	26.1303	-98.0567	Ae. aegypti	Male	3	17-S1-993	4	0	0	2846	0.055	17.3	4691	0.267	-22.35	4.88	254.914	71.9942	150.393	374.549
40	2017-10-06	LP	DLP247	26.1303	-98.0567	Ae. aegypti	Unfed	4	17-S1-995	1	0	0	4835	0.113	13.83	4020	0.527	-20.3	4.65	254.914	71.9942	150.393	374.549
40	2017-10-06	LP	DLP247	26.1303	-98.0567	Ae. aegypti	Gravid	1	17-S1-996	1	0	0	3796	0.092	9.82	3398	0.448	-21.66	4.85	254.914	71.9942	150.393	374.549
40	2017-10-06	TB	DTB4	26.1296	-98.0533	Ae. aegypti	Male	5	17-S1-979	4	0	0	6896	0.13	12.22	10921	0.651	-18.68	4.99	197.164	12.9355	176.252	220.326
40	2017-10-06	TB	DTB4	26.1296	-98.0533	Ae. aegypti	Male	5	17-S1-981	4	0	0	4569	0.087	13.98	6755	0.389	-20.43	4.46	197.164	12.9355	176.252	220.326
40	2017-10-06	TB	DTB4	26.1296	-98.0533	Ae. aegypti	Male	5	17-S1-982	2	0	0	5697	0.122	13.85	4895	0.646	-14.55	5.28	197.164	12.9355	176.252	220.326
40	2017-10-06	TB	DTB4	26.1296	-98.0533	Ae. aegypti	Male	5	17-S1-983	4	0	0	4560	0.087	15.25	7014	0.406	-23.38	4.66	197.164	12.9355	176.252	220.326
40	2017-10-06	TB	DTB4	26.1296	-98.0533	Ae. aegypti	Male	5	17-S1-984	4	0	0	6273	0.119	13.09	10841	0.648	-15.79	5.44	197.164	12.9355	176.252	220.326
40	2017-10-06	TB	DTB4	26.1296	-98.0533	Ae. aegypti	Male	5	17-S1-985	4	0	0	5892	0.112	12.65	10175	0.603	-18.66	5.4	197.164	12.9355	176.252	220.326
40	2017-10-06	TB	DTB4	26.1296	-98.0533	Ae. aegypti	Unfed	5	17-S1-986	2	0	0	5236	0.114	12.03	3789	0.494	-20.97	4.34	197.164	12.9355	176.252	220.326
40	2017-10-06	TB	DTB4	26.1296	-98.0533	Ae. aegypti	Unfed	5	17-S1-987	3	0	0	10195	0.216	12.88	7018	0.947	-19.42	4.39	197.164	12.9355	176.252	220.326
40	2017-10-06	TB	DTB4	26.1296	-98.0533	Ae. aegypti	Unfed	5	17-S1-988	2	0	0	12052	0.252	12.9	8367	1.163	-20.16	4.61	197.164	12.9355	176.252	220.326
40	2017-10-06	TB	DTB4	26.1296	-98.0533	Ae. aegypti	Unfed	4	17-S1-989	2	0	0	1223	0.027	17	1258	0.157	-26.2	5.87	197.164	12.9355	176.252	220.326
40	2017-10-05	TB	CTB26	26.1285	-98.0524	Ae. aegypti	Unfed	5	17-S1-684	3	1	2	5351	0.105	13.94	4297	0.51	70.93	4.85	325.267	17.9118	292.928	354.601
41	2017-10-12	LP	CLP101	26.1277	-98.0557	Ae. aegypti	Male	5	17-S1-1420	4	0	0	6651	0.142	8.73	11965	0.724	-21.44	5.1	96.0116	26.2848	69.439	157.464
41	2017-10-12	LP	CLP101	26.1277	-98.0557	Ae. aegypti	Male	5	17-S1-1421	2	0	0	3968	0.101	14.3	2833	0.44	-22.65	4.36	96.0116	26.2848	69.439	157.464
41	2017-10-12	LP	CLP101	26.1277	-98.0557	Ae. aegypti	Male	5	17-S1-1422	4	0	0	4682	0.107	13.01	7159	0.448	-21.4	4.19	96.0116	26.2848	69.439	157.464
41	2017-10-12	LP	CLP101	26.1277	-98.0557	Ae. aegypti	Male	5	17-S1-1423	4	0	0	5828	0.127	11.07	10939	0.663	-22.71	5.2	96.0116	26.2848	69.439	157.464
41	2017-10-12	LP	CLP101	26.1277	-98.0557	Ae. aegypti	Male	5	17-S1-1425	4	0	0	5907	0.129	9.57	11679	0.71	-22.32	5.5	96.0116	26.2848	69.439	157.464
41	2017-10-12	LP	CLP101	26.1277	-98.0557	Ae. aegypti	Unfed	5	17-S1-1426	1	0	0	8491	0.197	9.5	7705	1.058	-20.44	5.38	96.0116	26.2848	69.439	157.464
41	2017-10-12	LP	CLP101	26.1277	-98.0557	Ae. aegypti	Unfed	3	17-S1-1427	1	0	0	2110	0.053	12.47	2048	0.272	-24.37	5.13	96.0116	26.2848	69.439	157.464
41	2017-10-12	LP	CLP101	26.1277	-98.0557	Ae. aegypti	Gravid	1	17-S1-1428	1	0	0	4565	0.11	12.65	3908	0.52	-19.72	4.72	96.0116	26.2848	69.439	157.464
41	2017-10-12	LP	CLP13	26.1292	-98.056	Ae. aegypti	Male	5	17-S1-1492	4	0	0	3943	0.094	13.46	6393	0.41	-23.4	4.35	170.254	38.5735	106.688	257.103
41	2017-10-12	LP	CLP13	26.1292	-98.056	Ae. aegypti	Male	5	17-S1-1494	2	0	0	4442	0.112	14.18	2892	0.449	-22.01	4.01	170.254	38.5735	106.688	257.103
41	2017-10-12	LP	CLP13	26.1292	-98.056	Ae. aegypti	Unfed	5	17-S1-1495	1	0	0	6326	0.13	10.72	5575	0.666	-22.65	5.13	170.254	38.5735	106.688	257.103
41	2017-10-12	LP	CLP13	26.1292	-98.056	Ae. aegypti	Gravid	2	17-S1-1496	1	0	0	7030	0.143	10.58	5874	0.704	-20.37	4.92	170.254	38.5735	106.688	257.103
41	2017-10-12	LP	CLP24	26.128	-98.0552	Ae. aegypti	Gravid	3	17-S1-1474	1	0	0	7501	0.155	11.08	6398	0.781	-20.74	5.05	226.006	27.8011	170.62	267.425
41	2017-10-13	LP	DLP211	26.1294	-98.0553	Ae. aegypti	Gravid	4	17-S1-1787	1	0	0	14048	0.279	12.36	10358	1.332	-18.66	4.78	92.1753	26.2383	41.4769	131.745
41	2017-10-13	LP	DLP211	26.1294	-98.0553	Ae. aegypti	Gravid	4	17-S1-1788	1	0	0	15300	0.299	9.34	11288	1.455	-18.22	4.87	92.1753	26.2383	41.4769	131.745
41	2017-10-13	LP	DLP213	26.1298	-98.0554	Ae. aegypti	Gravid	4	17-S1-1681	1	0	0	17847	0.341	10.63	13505	1.813	-21.03	5.31	55.764	20.5723	30.9382	90.0077
41	2017-10-13	LP	DLP213	26.1298	-98.0554	Ae. aegypti	Gravid	3	17-S1-1682	2	0	0	10371	0.252	11.72	6924	1.186	-19.7	4.71	55.764	20.5723	30.9382	90.0077
41	2017-10-12	LP	CLP24	26.128	-98.0552	Ae. aegypti	Male	5	17-S1-1468	4	1	2	4760	0.108	13.29	8132	0.504	30.1	4.65	226.006	27.8011	170.62	267.425
41	2017-10-12	LP	CLP24	26.128	-98.0552	Ae. aegypti	Male	5	17-S1-1469	4	1	2	5320	0.119	11.92	8238	0.513	165.2	4.3	226.006	27.8011	170.62	267.425
41	2017-10-12	LP	CLP24	26.128	-98.0552	Ae. aegypti	Male	4	17-S1-1470	2	1	2	4160	0.105	13.43	2650	0.413	14.42	3.92	226.006	27.8011	170.62	267.425
41	2017-10-12	LP	CLP27	26.128	-98.0559	Ae. aegypti	Male	5	17-S1-1482	4	0	0	4300	0.101	12.04	6795	0.433	-21.95	4.29	104.533	21.4657	81.2888	141.868
41	2017-10-12	LP	CLP27	26.128	-98.0559	Ae. aegypti	Unfed	1	17-S1-1483	1	0	0	2171	0.05	8.02	1654	0.201	-22.09	4.03	104.533	21.4657	81.2888	141.868
41	2017-10-12	LP	CLP27	26.128	-98.0559	Ae. aegypti	Unfed	5	17-S1-1484	1	0	0	8229	0.171	10.49	6634	0.801	-21.22	4.69	104.533	21.4657	81.2888	141.868
41	2017-10-12	LP	CLP27	26.128	-98.0559	Ae. aegypti	Gravid	4	17-S1-1485	1	0	0	10297	0.204	10.48	9048	1.119	-20.37	5.48	104.533	21.4657	81.2888	141.868
41	2017-10-12	LP	CLP24	26.128	-98.0552	Ae. aegypti	Unfed	5	17-S1-1471	1	1	2	11127	0.222	13.53	9644	1.204	39.81	5.42	226.006	27.8011	170.62	267.425
41	2017-10-12	LP	CLP32	26.1282	-98.0566	Ae. aegypti	Male	5	17-S1-1431	2	0	0	4277	0.108	15.08	2681	0.418	-19.91	3.87	260.082	20.9608	219.8	292.998
41	2017-10-12	LP	CLP32	26.1282	-98.0566	Ae. aegypti	Male	5	17-S1-1432	4	0	0	5384	0.119	15.17	9874	0.602	-21.48	5.04	260.082	20.9608	219.8	292.998
41	2017-10-12	LP	CLP32	26.1282	-98.0566	Ae. aegypti	Unfed	5	17-S1-1433	1	0	0	5787	0.12	10.63	4403	0.524	-22.35	4.37	260.082	20.9608	219.8	292.998
41	2017-10-12	LP	CLP32	26.1282	-98.0566	Ae. aegypti	Gravid	4	17-S1-1434	1	0	0	10770	0.213	12.24	9260	1.145	-20.84	5.38	260.082	20.9608	219.8	292.998
41	2017-10-12	LP	CLP32	26.1282	-98.0566	Ae. aegypti	Gravid	4	17-S1-1435	1	0	0	10184	0.204	13.4	8713	1.075	-20.8	5.28	260.082	20.9608	219.8	292.998
41	2017-10-12	LP	CLP56	26.1288	-98.0568	Ae. aegypti	Male	1	17-S1-1499	4	0	0	1618	0.051	10.29	3524	0.261	-17.68	5.09	211.543	23.9261	188.144	268.114
41	2017-10-12	LP	CLP56	26.1288	-98.0568	Ae. aegypti	Gravid	3	17-S1-1500	1	0	0	13121	0.255	10.88	11058	1.398	-21.17	5.48	211.543	23.9261	188.144	268.114
41	2017-10-12	LP	CLP24	26.128	-98.0552	Ae. aegypti	Unfed	5	17-S1-1472	1	1	2	8603	0.182	13.64	6511	0.813	10.49	4.47	226.006	27.8011	170.62	267.425
41	2017-10-12	LP	CLP60	26.1288	-98.0565	Ae. aegypti	Male	5	17-S1-1457	4	0	0	4581	0.105	11.41	7188	0.451	-22.92	4.28	187.305	31.9327	143.768	244.064
41	2017-10-12	LP	CLP60	26.1288	-98.0565	Ae. aegypti	Male	5	17-S1-1458	2	0	0	4327	0.109	12.98	2895	0.45	-22.49	4.12	187.305	31.9327	143.768	244.064
41	2017-10-12	LP	CLP60	26.1288	-98.0565	Ae. aegypti	Male	5	17-S1-1459	2	0	0	4711	0.118	13.49	3595	0.562	-22.75	4.76	187.305	31.9327	143.768	244.064
41	2017-10-12	LP	CLP60	26.1288	-98.0565	Ae. aegypti	Male	5	17-S1-1460	4	0	0	5753	0.126	13.53	10326	0.628	-24.54	4.98	187.305	31.9327	143.768	244.064
41	2017-10-12	LP	CLP60	26.1288	-98.0565	Ae. aegypti	Unfed	5	17-S1-1462	1	0	0	6446	0.137	10.92	4997		-22.28	4.51	187.305	31.9327	143.768	244.064
41	2017-10-12	LP	CLP60	26.1288	-98.0565	Ae. aegypti	Unfed	5	17-S1-1463	1	0	0	6843	0.148	9.16	5369	0.666	-23.15	4.5	187.305	31.9327	143.768	244.064
41	2017-10-12	LP	CLP60	26.1288	-98.0565	Ae. aegypti	Unfed	3	17-S1-1464	2	0	0	7447	0.183	12.76	5064	0.805	-23.73	4.41	187.305	31.9327	143.768	244.064
41	2017-10-12	LP	CLP60	26.1288	-98.0565	Ae. aegypti	Gravid	4	17-S1-1465	2	0	0	13018	0.307	13.14	7877	1.329	-21.13	4.33	187.305	31.9327	143.768	244.064
41	2017-10-12	LP	CLP60	26.1288	-98.0565	Ae. aegypti	Gravid	4	17-S1-1466	2	0	0	7974	0.194	12.59	5807	0.937	-21.54	4.83	187.305	31.9327	143.768	244.064
41	2017-10-12	LP	CLP60	26.1288	-98.0565	Ae. aegypti	Gravid	2	17-S1-1467	1	0	0	5138	0.113	12.64	4336	0.548	-20.65	4.84	187.305	31.9327	143.768	244.064
41	2017-10-12	LP	CLP67	26.1285	-98.0561	Ae. aegypti	Male	1	17-S1-1477	4	0	0	914	0.038	12.08	2152	0.192	-17.09	5.02	164.145	48.0821	107.537	263.128
41	2017-10-12	LP	CLP67	26.1285	-98.0561	Ae. aegypti	Unfed	4	17-S1-1478	1	0	0	2459	0.055	14.33	1766	0.215	-21.06	3.91	164.145	48.0821	107.537	263.128
41	2017-10-12	LP	CLP67	26.1285	-98.0561	Ae. aegypti	Gravid	1	17-S1-1479	1	0	0	1591	0.037	13.04	1368	0.17	-19.47	4.57	164.145	48.0821	107.537	263.128
41	2017-10-12	LP	CLP78	26.1287	-98.0579	Ae. aegypti	Male	5	17-S1-1514	4	0	0	5091	0.115	13.99	7986	0.496	-21.94	4.33	317.682	11.2545	298.216	337.526
41	2017-10-12	LP	CLP78	26.1287	-98.0579	Ae. aegypti	Male	5	17-S1-1515	2	0	0	4513	0.114	13.22	3081	0.483	-21.44	4.24	317.682	11.2545	298.216	337.526
41	2017-10-12	LP	CLP78	26.1287	-98.0579	Ae. aegypti	Male	4	17-S1-1516	4	0	0	2760	0.072	13.57	4404	0.304	-22.45	4.23	317.682	11.2545	298.216	337.526
41	2017-10-12	LP	CLP78	26.1287	-98.0579	Ae. aegypti	Unfed	5	17-S1-1517	1	0	0	12190	0.237	12.08	10701	1.346	-22.1	5.68	317.682	11.2545	298.216	337.526
41	2017-10-12	LP	CLP78	26.1287	-98.0579	Ae. aegypti	Gravid	4	17-S1-1518	1	0	0	8656	0.172	11.35	7728	0.935	-20.44	5.43	317.682	11.2545	298.216	337.526
41	2017-10-12	LP	CLP88	26.128	-98.058	Ae. aegypti	Male	5	17-S1-1507	4	0	0	5789	0.128	9.15	12544	0.77	-22.47	6.02	336.098	36.2518	297.074	414.21
41	2017-10-12	LP	CLP88	26.128	-98.058	Ae. aegypti	Male	5	17-S1-1508	2	0	0	3072	0.079	9.47	2383	0.372	-18.95	4.73	336.098	36.2518	297.074	414.21
41	2017-10-12	LP	CLP88	26.128	-98.058	Ae. aegypti	Unfed	2	17-S1-1509	1	0	0	3294	0.07	13.44	3145	0.372	-18.69	5.32	336.098	36.2518	297.074	414.21
41	2017-10-12	LP	CLP88	26.128	-98.058	Ae. aegypti	Gravid	2	17-S1-1510	1	0	0	6691	0.136	10.97	6515	0.783	-21.68	5.77	336.098	36.2518	297.074	414.21
41	2017-10-12	LP	CLP91	26.1278	-98.0574	Ae. aegypti	Male	5	17-S1-1447	4	0	0	5347	0.119	10.34	8931	0.548	-19.91	4.6	252.306	13.9066	234.551	275.797
41	2017-10-12	LP	CLP91	26.1278	-98.0574	Ae. aegypti	Unfed	3	17-S1-1448	1	0	0	3478	0.074	14.58	3641	0.435	-23.05	5.88	252.306	13.9066	234.551	275.797
41	2017-10-12	LP	CLP91	26.1278	-98.0574	Ae. aegypti	Gravid	3	17-S1-1449	1	0	0	10992	0.221	12.84	9372	1.188	-21.42	5.36	252.306	13.9066	234.551	275.797
41	2017-10-12	TB	CTB43	26.1288	-98.0543	Ae. aegypti	Male	5	17-S1-1407	2	0	0	5314	0.132	11.48	3890	0.611	-20.11	4.62	129.366	38.2873	68.8242	211.655
41	2017-10-12	TB	CTB43	26.1288	-98.0543	Ae. aegypti	Male	5	17-S1-1408	4	0	0	5852	0.127	14.57	9589	0.582	-20.29	4.57	129.366	38.2873	68.8242	211.655
41	2017-10-12	TB	CTB43	26.1288	-98.0543	Ae. aegypti	Male	5	17-S1-1409	2	0	0	4028	0.102	12.71	2672	0.416	-22.15	4.07	129.366	38.2873	68.8242	211.655
41	2017-10-12	TB	CTB43	26.1288	-98.0543	Ae. aegypti	Male	5	17-S1-1410	4	0	0	4096	0.096	13.65	7205	0.45	-20.37	4.69	129.366	38.2873	68.8242	211.655
41	2017-10-12	TB	CTB43	26.1288	-98.0543	Ae. aegypti	Unfed	5	17-S1-1411	3	0	0	6089	0.151	14.23	3892	0.609	-21.76	4.03	129.366	38.2873	68.8242	211.655
41	2017-10-12	TB	CTB43	26.1288	-98.0543	Ae. aegypti	Unfed	4	17-S1-1417	2	0	0	6246	0.155	14.99	3937	0.618	-18.81	3.99	129.366	38.2873	68.8242	211.655
41	2017-10-13	TB	DTB48	26.1291	-98.0543	Ae. aegypti	Male	5	17-S1-1548	4	0	0	4813	0.109	19.5	7763	0.48	-21.74	4.4	147.031	23.7339	103.557	184.461
41	2017-10-13	TB	DTB48	26.1291	-98.0543	Ae. aegypti	Male	5	17-S1-1549	4	0	0	5800	0.127	16.27	9004	0.55	-22.7	4.33	147.031	23.7339	103.557	184.461
41	2017-10-13	TB	DTB48	26.1291	-98.0543	Ae. aegypti	Male	5	17-S1-1550	4	0	0	4972	0.112	18.37	7276	0.455	-21.84	4.05	147.031	23.7339	103.557	184.461
41	2017-10-13	TB	DTB48	26.1291	-98.0543	Ae. aegypti	Unfed	5	17-S1-1551	2	0	0	8193	0.2	13.9	5349	0.852	-20.8	4.26	147.031	23.7339	103.557	184.461
41	2017-10-13	TB	DTB48	26.1291	-98.0543	Ae. aegypti	Unfed	5	17-S1-1552	3	0	0	6960	0.172	13.04	4470	0.711	-20.78	4.14	147.031	23.7339	103.557	184.461
41	2017-10-13	TB	DTB48	26.1291	-98.0543	Ae. aegypti	Unfed	5	17-S1-1553	2	1	1	9563	0.231	145.12	5374	0.849	-19.27	3.68	147.031	23.7339	103.557	184.461
41	2017-10-13	TB	DTB48	26.1291	-98.0543	Ae. aegypti	Unfed	5	17-S1-1554	3	0	0	5162	0.129	15.62	3370	0.523	-22.49	4.07	147.031	23.7339	103.557	184.461
41	2017-10-13	TB	DTB48	26.1291	-98.0543	Ae. aegypti	Unfed	5	17-S1-1555	2	0	0	11256	0.268	12.31	6212	0.997	-20.54	3.72	147.031	23.7339	103.557	184.461
41	2017-10-13	TB	DTB1	26.1297	-98.0541	Ae. aegypti	Male	4	17-S1-1615	4	0	0	4030	0.094	14.1	7103	0.448	-20.73	4.74	173.157	49.821	98.8142	266.502
41	2017-10-13	TB	DTB1	26.1297	-98.0541	Ae. aegypti	Unfed	5	17-S1-1616	2	0	0	10646	0.255	11.07	5969	0.965	-20.25	3.79	173.157	49.821	98.8142	266.502
41	2017-10-13	TB	DTB1	26.1297	-98.0541	Ae. aegypti	Unfed	5	17-S1-1617	3	0	0	5035	0.126	13.03	3159	0.489	-21.95	3.89	173.157	49.821	98.8142	266.502
41	2017-10-13	TB	DTB1	26.1297	-98.0541	Ae. aegypti	Gravid	1	17-S1-1618	2	0	0	2342	0.06	9.54	1810	0.279	-23.06	4.63	173.157	49.821	98.8142	266.502
41	2017-10-13	TB	DTB45	26.1292	-98.0538	Ae. aegypti	Male	5	17-S1-1796	2	0	0	5168	0.13	14.41	4584	0.755	-22.65	5.81	169.278	30.48	112.757	225.86
41	2017-10-13	TB	DTB45	26.1292	-98.0538	Ae. aegypti	Male	5	17-S1-1798	4	0	0	4320	0.1	15.95	7248	0.452	-21.95	4.51	169.278	30.48	112.757	225.86
41	2017-10-13	TB	DTB45	26.1292	-98.0538	Ae. aegypti	Male	5	17-S1-1799	4	1	1	6691	0.143	115.09	10830	0.655	-15.86	4.6	169.278	30.48	112.757	225.86
41	2017-10-13	TB	DTB45	26.1292	-98.0538	Ae. aegypti	Male	5	17-S1-1800	2	0	0	3762	0.097	13.43	2692	0.434	-23.97	4.47	169.278	30.48	112.757	225.86
41	2017-10-13	TB	DTB45	26.1292	-98.0538	Ae. aegypti	Male	5	17-S1-1801	2	0	0	3941	0.1	16.75	3296	0.532	-23.02	5.31	169.278	30.48	112.757	225.86
41	2017-10-13	TB	DTB45	26.1292	-98.0538	Ae. aegypti	Male	5	17-S1-1802	4	0	0	4732	0.108	15.49	8343	0.513	-20.92	4.77	169.278	30.48	112.757	225.86
41	2017-10-13	TB	DTB45	26.1292	-98.0538	Ae. aegypti	Male	5	17-S1-1803	4	0	0	4824	0.109	15.39	8740	0.535	-20.89	4.89	169.278	30.48	112.757	225.86
41	2017-10-13	TB	DTB45	26.1292	-98.0538	Ae. aegypti	Unfed	5	17-S1-1804	3	0	0	4011	0.103	14.6	2618	0.422	-19.78	4.1	169.278	30.48	112.757	225.86
41	2017-10-13	TB	DTB45	26.1292	-98.0538	Ae. aegypti	Unfed	5	17-S1-1805	2	0	0	8447	0.208	13.42	5541	0.914	-20.35	4.39	169.278	30.48	112.757	225.86
41	2017-10-13	TB	DTB45	26.1292	-98.0538	Ae. aegypti	Unfed	5	17-S1-1806	3	0	0	3960	0.102	12.92	2618	0.422	-21.09	4.16	169.278	30.48	112.757	225.86
41	2017-10-13	TB	DTB45	26.1292	-98.0538	Ae. aegypti	Unfed	5	17-S1-1807	2	0	0	8460	0.209	10.54	5485	0.903	-21.03	4.32	169.278	30.48	112.757	225.86
41	2017-10-13	TB	DTB45	26.1292	-98.0538	Ae. aegypti	Unfed	5	17-S1-1808	3	0	0	5981	0.15	12.56	4742	0.779	-22.41	5.18	169.278	30.48	112.757	225.86
41	2017-10-13	TB	DTB45	26.1292	-98.0538	Ae. aegypti	Unfed	1	17-S1-1809	2	0	0	1967	0.052	13.21	1537	0.248	-22.87	4.74	169.278	30.48	112.757	225.86
41	2017-10-13	TB	DTB45	26.1292	-98.0538	Ae. aegypti	Gravid	1	17-S1-1810	2	0	0	9880	0.244	10.55	6826	1.171	-19.32	4.8	169.278	30.48	112.757	225.86
41	2017-10-12	TB	CTB22	26.1287	-98.0533	Ae. aegypti	Male	5	17-S1-1399	4	0	0	4975	0.094	16.09	9172	0.539	-22.42	5.75	244.836	20.7271	206.929	278.158
41	2017-10-12	TB	CTB22	26.1287	-98.0533	Ae. aegypti	Male	5	17-S1-1400	4	0	0	5083	0.096	14.15	8830	0.515	-23.85	5.38	244.836	20.7271	206.929	278.158
41	2017-10-12	TB	CTB22	26.1287	-98.0533	Ae. aegypti	Male	4	17-S1-1401	4	0	0	3568	0.086	16.57	5509	0.361	-23.08	4.19	244.836	20.7271	206.929	278.158
41	2017-10-12	TB	CTB22	26.1287	-98.0533	Ae. aegypti	Unfed	5	17-S1-1402	3	0	0	13167	0.245	12.97	9048	1.148	-18.68	4.68	244.836	20.7271	206.929	278.158
41	2017-10-12	TB	CTB22	26.1287	-98.0533	Ae. aegypti	Unfed	5	17-S1-1403	2	0	0	8239	0.201	12.53	5141	0.817	-22.11	4.06	244.836	20.7271	206.929	278.158
41	2017-10-12	TB	CTB22	26.1287	-98.0533	Ae. aegypti	Unfed	2	17-S1-1404	2	0	0	3769	0.096	12.64	2223	0.343	-17.13	3.56	244.836	20.7271	206.929	278.158
41	2017-10-12	TB	CTB22	26.1287	-98.0533	Ae. aegypti	Gravid	4	17-S1-1405	2	0	0	11352	0.27	13.67	7327	1.214	-20.41	4.5	244.836	20.7271	206.929	278.158
41	2017-10-13	LP	DLP203	26.1296	-98.0569	Ae. aegypti	Gravid	4	17-S1-1657	1	0	0	7467	0.16	11.89	6270	0.789	-22.61	4.94	250.81	48.9135	182.689	348.519
41	2017-10-13	LP	DLP203	26.1296	-98.0569	Ae. aegypti	Gravid	4	17-S1-1658	1	0	0	11441	0.236	12.77	9095	1.179	-20.7	4.99	250.81	48.9135	182.689	348.519
41	2017-10-13	LP	DLP213	26.1298	-98.0554	Ae. aegypti	Male	5	17-S1-1666	4	1	1	3953	0.094	25.51	7739	0.483	-23.28	5.14	55.764	20.5723	30.9382	90.0077
41	2017-10-13	LP	DLP213	26.1298	-98.0554	Ae. aegypti	Male	5	17-S1-1669	4	1	1	5109	0.115	134.12	9952	0.608	-17.4	5.31	55.764	20.5723	30.9382	90.0077
41	2017-10-13	LP	DLP213	26.1298	-98.0554	Ae. aegypti	Male	5	17-S1-1671	4	1	1	4408	0.102	42.54	7021	0.442	-20.68	4.32	55.764	20.5723	30.9382	90.0077
41	2017-10-13	LP	DLP213	26.1298	-98.0554	Ae. aegypti	Male	5	17-S1-1672	2	1	1	3867	0.098	392.94	3031	0.484	-22.92	4.93	55.764	20.5723	30.9382	90.0077
41	2017-10-13	LP	DLP213	26.1298	-98.0554	Ae. aegypti	Male	2	17-S1-1674	2	1	1	1523	0.039	1310.96	1088	0.17	-23.51	4.34	55.764	20.5723	30.9382	90.0077
41	2017-10-12	TB	CTB26	26.1285	-98.0524	Ae. aegypti	Male	5	17-S1-1374	2	0	0	4814	0.093	9.9	4025	0.471	-21.44	5.04	325.267	17.9118	292.928	354.601
41	2017-10-12	TB	CTB26	26.1285	-98.0524	Ae. aegypti	Male	5	17-S1-1375	4	0	0	6006	0.113	15.39	9469	0.555	-23.78	4.93	325.267	17.9118	292.928	354.601
41	2017-10-13	LP	DLP215	26.1302	-98.0554	Ae. aegypti	Male	5	17-S1-1590	4	1	1	3517	0.085	869.63	5341	0.352	-22.86	4.12	38.0086	10.1863	22.2628	56.3929
41	2017-10-12	TB	CTB26	26.1285	-98.0524	Ae. aegypti	Male	5	17-S1-1376	4	0	0	5295	0.099	12.77	9565	0.561	-23.37	5.66	325.267	17.9118	292.928	354.601
41	2017-10-12	TB	CTB26	26.1285	-98.0524	Ae. aegypti	Male	5	17-S1-1377	4	0	0	5550	0.104	13.91	9843	0.58	-25.08	5.58	325.267	17.9118	292.928	354.601
41	2017-10-12	TB	CTB26	26.1285	-98.0524	Ae. aegypti	Male	5	17-S1-1378	2	0	0	5716	0.111	13.95	4509	0.533	-21.26	4.81	325.267	17.9118	292.928	354.601
41	2017-10-12	TB	CTB26	26.1285	-98.0524	Ae. aegypti	Male	5	17-S1-1379	2	0	0	4132	0.081	12.18	3636	0.425	-22.11	5.27	325.267	17.9118	292.928	354.601
41	2017-10-12	TB	CTB26	26.1285	-98.0524	Ae. aegypti	Male	5	17-S1-1380	4	0	0	4833	0.091	12.99	8314	0.481	-23.54	5.3	325.267	17.9118	292.928	354.601
41	2017-10-12	TB	CTB26	26.1285	-98.0524	Ae. aegypti	Male	5	17-S1-1382	4	0	0	3893	0.074	17.5	6752	0.386	-22.63	5.25	325.267	17.9118	292.928	354.601
41	2017-10-12	LP	CLP24	26.128	-98.0552	Ae. aegypti	Unfed	3	17-S1-1473	2	0	0	10172	0.245	13.29	6140	0.997	-21.28	4.07	226.006	27.8011	170.62	267.425
41	2017-10-12	TB	CTB26	26.1285	-98.0524	Ae. aegypti	Male	5	17-S1-1383	4	0	0	4171	0.079	17.96	7248	0.416	-23.52	5.3	325.267	17.9118	292.928	354.601
41	2017-10-12	TB	CTB26	26.1285	-98.0524	Ae. aegypti	Male	22	17-S1-1384	2	0	0	4426	0.086	12.74	3398	0.396	-22.83	4.58	325.267	17.9118	292.928	354.601
41	2017-10-12	TB	CTB26	26.1285	-98.0524	Ae. aegypti	Unfed	5	17-S1-1385	2	0	0	8290	0.158	10.69	6824	0.83	-23.84	5.27	325.267	17.9118	292.928	354.601
41	2017-10-12	TB	CTB26	26.1285	-98.0524	Ae. aegypti	Unfed	3	17-S1-1386	2	0	0	6316	0.122	13.59	5180	0.619	-20.23	5.07	325.267	17.9118	292.928	354.601
41	2017-10-12	TB	CTB26	26.1285	-98.0524	Ae. aegypti	Gravid	4	17-S1-1387	2	0	0	6962	0.134	10.32	5487	0.655	-21.61	4.9	325.267	17.9118	292.928	354.601
41	2017-10-13	LP	DLP213	26.1298	-98.0554	Ae. aegypti	Unfed	5	17-S1-1676	1	1	3	12149	0.246	83.3	8412	1.057	-9.93	4.29	55.764	20.5723	30.9382	90.0077
41	2017-10-13	LP	DLP213	26.1298	-98.0554	Ae. aegypti	Unfed	5	17-S1-1677	3	1	1	6866	0.169	182.69	5354	0.887	-23.82	5.24	55.764	20.5723	30.9382	90.0077
41	2017-10-13	LP	DLP213	26.1298	-98.0554	Ae. aegypti	Unfed	5	17-S1-1679	3	1	1	6165	0.153	430.1	5195	0.857	-19.06	5.61	55.764	20.5723	30.9382	90.0077
41	2017-10-13	LP	DLP213	26.1298	-98.0554	Ae. aegypti	Unfed	5	17-S1-1680	2	1	1	7102	0.177	176.14	4835	0.789	-22.24	4.47	55.764	20.5723	30.9382	90.0077
41	2017-10-12	TB	CTB35	26.1282	-98.0525	Ae. aegypti	Gravid	4	17-S1-1371	2	0	0	13451	0.249	13.92	9796	1.266	-19.95	5.08	336.845	19.8276	300.208	368.751
41	2017-10-13	LP	DLP211	26.1294	-98.0553	Ae. aegypti	Male	4	17-S1-1785	4	0	0	3052	0.077	17.46	5211	0.343	-23.06	4.46	92.1753	26.2383	41.4769	131.745
41	2017-10-13	LP	DLP211	26.1294	-98.0553	Ae. aegypti	Unfed	5	17-S1-1786	1	0	0	9148	0.184	9.67	7310	0.883	-15.97	4.81	92.1753	26.2383	41.4769	131.745
41	2017-10-13	LP	DLP213	26.1298	-98.0554	Ae. aegypti	Male	5	17-S1-1667	2	0	0	3472	0.089	17.29	3108	0.501	-23.04	5.66	55.764	20.5723	30.9382	90.0077
41	2017-10-13	LP	DLP213	26.1298	-98.0554	Ae. aegypti	Male	5	17-S1-1668	4	0	0	4766	0.109	9.84	9158	0.562	-22.84	5.17	55.764	20.5723	30.9382	90.0077
41	2017-10-13	LP	DLP213	26.1298	-98.0554	Ae. aegypti	Male	5	17-S1-1670	4	0	0	5231	0.117	11.12	9964	0.607	-21.58	5.2	55.764	20.5723	30.9382	90.0077
41	2017-10-13	LP	DLP213	26.1298	-98.0554	Ae. aegypti	Unfed	5	17-S1-1675	1	0	0	7475	0.161	14.62	5827	0.729	-21.03	4.53	55.764	20.5723	30.9382	90.0077
41	2017-10-13	LP	DLP213	26.1298	-98.0554	Ae. aegypti	Unfed	5	17-S1-1678	2	0	0	5428	0.136	14.55	3875	0.627	-22.14	4.62	55.764	20.5723	30.9382	90.0077
41	2017-10-13	LP	DLP215	26.1302	-98.0554	Ae. aegypti	Unfed	5	17-S1-1591	1	0	0	9743	0.198	9.98	8080	1.004	-22.98	5.06	38.0086	10.1863	22.2628	56.3929
41	2017-10-13	LP	DLP215	26.1302	-98.0554	Ae. aegypti	Unfed	5	17-S1-1592	1	0	0	11543	0.241	12.51	8283	1.064	-21.11	4.42	38.0086	10.1863	22.2628	56.3929
41	2017-10-13	LP	DLP215	26.1302	-98.0554	Ae. aegypti	Unfed	5	17-S1-1593	1	0	0	10685	0.223	11.16	8674	1.122	-21.65	5.03	38.0086	10.1863	22.2628	56.3929
41	2017-10-13	LP	DLP215	26.1302	-98.0554	Ae. aegypti	Unfed	5	17-S1-1594	2	0	0	1426	0.038	14.3	1178	0.183	-23.15	4.88	38.0086	10.1863	22.2628	56.3929
41	2017-10-13	LP	DLP223	26.1309	-98.0573	Ae. aegypti	Male	5	17-S1-1622	2	0	0	3746	0.094	15.31	2525	0.392	-21.46	4.15	222.036	11.0531	206.42	245.811
41	2017-10-13	LP	DLP223	26.1309	-98.0573	Ae. aegypti	Male	5	17-S1-1623	4	0	0	3344	0.082	16.56	6177	0.397	-23.82	4.82	222.036	11.0531	206.42	245.811
41	2017-10-13	LP	DLP223	26.1309	-98.0573	Ae. aegypti	Male	5	17-S1-1624	4	0	0	4852	0.11	13.5	8827	0.544	-22.23	4.95	222.036	11.0531	206.42	245.811
41	2017-10-13	LP	DLP223	26.1309	-98.0573	Ae. aegypti	Male	5	17-S1-1625	4	0	0	5697	0.125	11.73	9730	0.596	-22.2	4.76	222.036	11.0531	206.42	245.811
41	2017-10-13	LP	DLP223	26.1309	-98.0573	Ae. aegypti	Male	5	17-S1-1626	2	0	0	3461	0.088	13.2	2307	0.36	-21.82	4.08	222.036	11.0531	206.42	245.811
41	2017-10-13	LP	DLP223	26.1309	-98.0573	Ae. aegypti	Male	5	17-S1-1627	2	0	0	4538	0.114	13.3	2926	0.451	-22.35	3.97	222.036	11.0531	206.42	245.811
41	2017-10-13	LP	DLP223	26.1309	-98.0573	Ae. aegypti	Male	5	17-S1-1628	4	0	0	5280	0.118	17.23	9591	0.59	-21.18	4.99	222.036	11.0531	206.42	245.811
41	2017-10-13	LP	DLP223	26.1309	-98.0573	Ae. aegypti	Male	5	17-S1-1629	4	0	0	5740	0.127	15.41	10409	0.637	-20.91	5.03	222.036	11.0531	206.42	245.811
41	2017-10-13	LP	DLP223	26.1309	-98.0573	Ae. aegypti	Unfed	5	17-S1-1631	1	0	0	9154	0.192	12.85	7802	0.995	-22.4	5.19	222.036	11.0531	206.42	245.811
41	2017-10-13	LP	DLP223	26.1309	-98.0573	Ae. aegypti	Unfed	5	17-S1-1632	1	0	0	12288	0.259	9.86	9044	1.193	-20.39	4.61	222.036	11.0531	206.42	245.811
41	2017-10-13	LP	DLP223	26.1309	-98.0573	Ae. aegypti	Unfed	5	17-S1-1633	2	0	0	6950	0.169	14.63	5268	0.835	-22.55	4.95	222.036	11.0531	206.42	245.811
41	2017-10-13	LP	DLP223	26.1309	-98.0573	Ae. aegypti	Unfed	5	17-S1-1634	3	0	0	11185	0.265	9.68	6831	1.128	-20.18	4.26	222.036	11.0531	206.42	245.811
41	2017-10-13	LP	DLP223	26.1309	-98.0573	Ae. aegypti	Unfed	5	17-S1-1635	2	0	0	5932	0.147	13	3631	0.567	-22.56	3.86	222.036	11.0531	206.42	245.811
41	2017-10-13	LP	DLP223	26.1309	-98.0573	Ae. aegypti	Unfed	5	17-S1-1636	3	0	0	6205	0.153	13.59	4068	0.637	-20.27	4.17	222.036	11.0531	206.42	245.811
41	2017-10-13	LP	DLP223	26.1309	-98.0573	Ae. aegypti	Unfed	5	17-S1-1637	2	0	0	8762	0.211	9.33	5754	0.923	-21.11	4.37	222.036	11.0531	206.42	245.811
41	2017-10-13	LP	DLP223	26.1309	-98.0573	Ae. aegypti	Gravid	5	17-S1-1638	1	0	0	15137	0.302	11.02	11773	1.569	-21.18	5.19	222.036	11.0531	206.42	245.811
41	2017-10-13	LP	DLP223	26.1309	-98.0573	Ae. aegypti	Gravid	5	17-S1-1639	3	0	0	11653	0.276	10.34	7576	1.265	-21.63	4.59	222.036	11.0531	206.42	245.811
41	2017-10-13	LP	DLP223	26.1309	-98.0573	Ae. aegypti	Gravid	5	17-S1-1640	2	0	0	12874	0.303	12.09	8451	1.361	-20.49	4.49	222.036	11.0531	206.42	245.811
41	2017-10-13	LP	DLP223	26.1309	-98.0573	Ae. aegypti	Gravid	5	17-S1-1641	3	0	0	7980	0.19	12.08	6225	0.934	-21.76	4.92	222.036	11.0531	206.42	245.811
41	2017-10-13	LP	DLP223	26.1309	-98.0573	Ae. aegypti	Gravid	5	17-S1-1642	2	0	0	13431	0.315	10.79	8764	1.586	-22.16	5.03	222.036	11.0531	206.42	245.811
41	2017-10-13	LP	DLP223	26.1309	-98.0573	Ae. aegypti	Gravid	5	17-S1-1643	3	0	0	7530	0.185	12.19	5277	0.868	-22.34	4.69	222.036	11.0531	206.42	245.811
41	2017-10-13	LP	DLP223	26.1309	-98.0573	Ae. aegypti	Gravid	5	17-S1-1644	2	0	0	3611	0.092	11.44	2794	0.445	-20.15	4.83	222.036	11.0531	206.42	245.811
41	2017-10-13	LP	DLP224	26.1309	-98.0575	Ae. aegypti	Male	5	17-S1-1689	4	0	0	5454	0.12	10.07	10895	0.662	-23.57	5.5	241.398	10.5051	226.474	263.801
41	2017-10-13	LP	DLP224	26.1309	-98.0575	Ae. aegypti	Male	5	17-S1-1690	4	0	0	6448	0.138	8.47	13121	0.8	-22.71	5.8	241.398	10.5051	226.474	263.801
41	2017-10-13	LP	DLP224	26.1309	-98.0575	Ae. aegypti	Male	5	17-S1-1691	2	0	0	3719	0.095	8.79	2784	0.447	-22.52	4.71	241.398	10.5051	226.474	263.801
41	2017-10-13	LP	DLP224	26.1309	-98.0575	Ae. aegypti	Male	5	17-S1-1692	4	0	0	6524	0.139	7.92	12640	0.769	-23.56	5.52	241.398	10.5051	226.474	263.801
41	2017-10-13	LP	DLP224	26.1309	-98.0575	Ae. aegypti	Male	5	17-S1-1693	4	0	0	4438	0.102	8.93	8047	0.497	-23.51	4.86	241.398	10.5051	226.474	263.801
41	2017-10-13	LP	DLP224	26.1309	-98.0575	Ae. aegypti	Male	1	17-S1-1694	4	0	0	569	0.032	9.72	1278	0.146	-25	4.63	241.398	10.5051	226.474	263.801
41	2017-10-13	LP	DLP224	26.1309	-98.0575	Ae. aegypti	Unfed	5	17-S1-1695	1	0	0	8857	0.18	17.92	7412	0.908	-22.17	5.05	241.398	10.5051	226.474	263.801
41	2017-10-13	LP	DLP224	26.1309	-98.0575	Ae. aegypti	Unfed	5	17-S1-1696	1	0	0	11367	0.223	11.1	10246	1.289	-22.59	5.78	241.398	10.5051	226.474	263.801
41	2017-10-13	LP	DLP224	26.1309	-98.0575	Ae. aegypti	Unfed	5	17-S1-1697	1	0	0	9953	0.199	13.27	8205	1.007	-21.76	5.06	241.398	10.5051	226.474	263.801
41	2017-10-13	LP	DLP224	26.1309	-98.0575	Ae. aegypti	Unfed	5	17-S1-1698	3	0	0	7734	0.19	9.67	6013	1.005	-22.97	5.29	241.398	10.5051	226.474	263.801
41	2017-10-13	LP	DLP224	26.1309	-98.0575	Ae. aegypti	Unfed	5	17-S1-1699	2	0	0	10012	0.245	6.82	6482	1.103	-18.72	4.51	241.398	10.5051	226.474	263.801
41	2017-10-13	LP	DLP224	26.1309	-98.0575	Ae. aegypti	Unfed	5	17-S1-1700	3	0	0	8497	0.209	12.46	5899	0.995	-19.49	4.76	241.398	10.5051	226.474	263.801
41	2017-10-13	LP	DLP224	26.1309	-98.0575	Ae. aegypti	Unfed	5	17-S1-1701	2	0	0	10245	0.251	9.67	7375	1.292	-23.51	5.15	241.398	10.5051	226.474	263.801
41	2017-10-13	LP	DLP224	26.1309	-98.0575	Ae. aegypti	Unfed	3	17-S1-1702	2	0	0	4580	0.117	18.45	3509	0.573	-22.5	4.9	241.398	10.5051	226.474	263.801
41	2017-10-13	LP	DLP224	26.1309	-98.0575	Ae. aegypti	Gravid	4	17-S1-1704	1	0	0	11562	0.229	11.77	9724	1.218	-21.24	5.33	241.398	10.5051	226.474	263.801
41	2017-10-13	LP	DLP237	26.1301	-98.0571	Ae. aegypti	Male	5	17-S1-1749	2	0	0	3072	0.079	18.73	2405	0.381	-22.54	4.83	195.851	4.17682	189.106	202.675
41	2017-10-13	LP	DLP237	26.1301	-98.0571	Ae. aegypti	Male	5	17-S1-1750	4	0	0	3084	0.078	14.49	5301	0.349	-23.88	4.48	195.851	4.17682	189.106	202.675
41	2017-10-13	LP	DLP237	26.1301	-98.0571	Ae. aegypti	Male	5	17-S1-1751	4	0	0	4573	0.105	14.61	7510	0.466	-19.83	4.45	195.851	4.17682	189.106	202.675
41	2017-10-13	LP	DLP237	26.1301	-98.0571	Ae. aegypti	Unfed	5	17-S1-1752	1	0	0	5558	0.115	14	4625	0.55	-23.79	4.8	195.851	4.17682	189.106	202.675
41	2017-10-13	LP	DLP237	26.1301	-98.0571	Ae. aegypti	Unfed	5	17-S1-1753	1	0	0	5596	0.115	14.19	4569	0.539	-22.64	4.69	195.851	4.17682	189.106	202.675
41	2017-10-13	LP	DLP237	26.1301	-98.0571	Ae. aegypti	Unfed	5	17-S1-1754	2	0	0	5846	0.146	14.05	4214	0.679	-22.89	4.64	195.851	4.17682	189.106	202.675
41	2017-10-13	LP	DLP237	26.1301	-98.0571	Ae. aegypti	Unfed	5	17-S1-1755	3	0	0	5686	0.143	13.02	3669	0.589	-18.67	4.11	195.851	4.17682	189.106	202.675
41	2017-10-13	LP	DLP237	26.1301	-98.0571	Ae. aegypti	Unfed	3	17-S1-1756	2	0	0	3695	0.095	11.03	2382	0.379	-21.64	3.99	195.851	4.17682	189.106	202.675
41	2017-10-13	LP	DLP237	26.1301	-98.0571	Ae. aegypti	Gravid	4	17-S1-1757	2	0	0	11222	0.269	9.52	7252	1.232	-22.74	4.58	195.851	4.17682	189.106	202.675
41	2017-10-13	LP	DLP237	26.1301	-98.0571	Ae. aegypti	Gravid	4	17-S1-1758	2	0	0	11965	0.286	11.03	7917	1.385	-20.19	4.84	195.851	4.17682	189.106	202.675
41	2017-10-13	LP	DLP237	26.1301	-98.0571	Ae. aegypti	Gravid	4	17-S1-1759	2	0	0	11956	0.289	11.54	7916	1.393	-21.11	4.83	195.851	4.17682	189.106	202.675
41	2017-10-13	LP	DLP237	26.1301	-98.0571	Ae. aegypti	Gravid	4	17-S1-1760	2	0	0	12077	0.291	13.79	8038	1.42	-21.25	4.89	195.851	4.17682	189.106	202.675
41	2017-10-13	LP	DLP237	26.1301	-98.0571	Ae. aegypti	Gravid	2	17-S1-1761	1	0	0	5582	0.117	11.04	4873	0.587	-21.44	5.03	195.851	4.17682	189.106	202.675
41	2017-10-13	LP	DLP241	26.1299	-98.0562	Ae. aegypti	Male	5	17-S1-1717	4	1	1	4116	0.097	758.69	7262	0.455	-24.88	4.7	111.557	8.26608	100.453	128.303
41	2017-10-13	LP	DLP240	26.13	-98.0564	Ae. aegypti	Male	5	17-S1-1598	4	0	0	3804	0.091	13.31	6276	0.401	-25.22	4.43	246.723	42.8348	171.329	327.721
41	2017-10-13	LP	DLP240	26.13	-98.0564	Ae. aegypti	Male	5	17-S1-1599	2	0	0	3956	0.099	13.02	2894	0.446	-23.02	4.5	246.723	42.8348	171.329	327.721
41	2017-10-13	LP	DLP240	26.13	-98.0564	Ae. aegypti	Male	5	17-S1-1600	4	0	0	5595	0.123	12.43	8776	0.538	-23.46	4.38	246.723	42.8348	171.329	327.721
41	2017-10-13	LP	DLP240	26.13	-98.0564	Ae. aegypti	Male	2	17-S1-1601	4	0	0	1575	0.05	14.55	2589	0.212	-23.18	4.23	246.723	42.8348	171.329	327.721
41	2017-10-13	LP	DLP240	26.13	-98.0564	Ae. aegypti	Unfed	5	17-S1-1602	1	0	0	8939	0.188	13.25	6572	0.82	-19.98	4.36	246.723	42.8348	171.329	327.721
41	2017-10-13	LP	DLP240	26.13	-98.0564	Ae. aegypti	Unfed	5	17-S1-1603	1	0	0	8109	0.174	11.59	5823	0.73	-22.58	4.2	246.723	42.8348	171.329	327.721
41	2017-10-13	LP	DLP240	26.13	-98.0564	Ae. aegypti	Unfed	5	17-S1-1604	3	0	0	6645	0.163	12.24	4348	0.678	-21.01	4.16	246.723	42.8348	171.329	327.721
41	2017-10-13	LP	DLP240	26.13	-98.0564	Ae. aegypti	Unfed	4	17-S1-1605	2	0	0	11405	0.27	9.67	7116	1.17	-20.74	4.33	246.723	42.8348	171.329	327.721
41	2017-10-13	LP	DLP240	26.13	-98.0564	Ae. aegypti	Gravid	4	17-S1-1606	1	0	0	14742	0.3	10.8	11188	1.498	-19.75	5	246.723	42.8348	171.329	327.721
41	2017-10-13	LP	DLP240	26.13	-98.0564	Ae. aegypti	Gravid	4	17-S1-1607	2	0	0	9264	0.221	11.31	6246	1.019	-22.36	4.6	246.723	42.8348	171.329	327.721
41	2017-10-13	LP	DLP242	26.1299	-98.056	Ae. aegypti	Unfed	5	17-S1-1583	1	1	1	7498	0.156	938.71	7023	0.871	-23.47	5.58	182.972	67.5702	84.0501	301.822
41	2017-10-13	LP	DLP242	26.1299	-98.056	Ae. aegypti	Gravid	4	17-S1-1586	2	1	1	13198	0.309	102.18	7834	1.302	-16.64	4.22	182.972	67.5702	84.0501	301.822
41	2017-10-13	LP	DLP241	26.1299	-98.0562	Ae. aegypti	Male	5	17-S1-1713	2	0	0	3573	0.091	17.01	2695	0.433	-23.04	4.75	111.557	8.26608	100.453	128.303
41	2017-10-13	LP	DLP241	26.1299	-98.0562	Ae. aegypti	Male	5	17-S1-1714	4	0	0	4115	0.097	11.76	5785	0.376	-22.34	3.88	111.557	8.26608	100.453	128.303
41	2017-10-13	LP	DLP241	26.1299	-98.0562	Ae. aegypti	Male	5	17-S1-1715	4	0	0	4479	0.103	13.57	7811	0.483	-23	4.69	111.557	8.26608	100.453	128.303
41	2017-10-13	LP	DLP241	26.1299	-98.0562	Ae. aegypti	Male	5	17-S1-1716	4	0	0	3743	0.09	13.56	5519	0.36	-22.92	4.01	111.557	8.26608	100.453	128.303
41	2017-10-13	LP	DLP241	26.1299	-98.0562	Ae. aegypti	Male	5	17-S1-1718	2	0	0	3140	0.081	16.98	2114	0.338	-21	4.19	111.557	8.26608	100.453	128.303
41	2017-10-13	LP	DLP241	26.1299	-98.0562	Ae. aegypti	Male	5	17-S1-1719	4	0	0	4105	0.097	15.2	6905	0.434	-24.37	4.5	111.557	8.26608	100.453	128.303
41	2017-10-13	LP	DLP241	26.1299	-98.0562	Ae. aegypti	Male	5	17-S1-1720	2	0	0	3313	0.085	10.89	2711	0.436	-23.11	5.15	111.557	8.26608	100.453	128.303
41	2017-10-13	LP	DLP241	26.1299	-98.0562	Ae. aegypti	Male	28	17-S1-1722	4	0	0	6114	0.133	11.02	9893	0.603	-21.26	4.54	111.557	8.26608	100.453	128.303
41	2017-10-13	LP	DLP241	26.1299	-98.0562	Ae. aegypti	Unfed	5	17-S1-1723	1	0	0	5501	0.116	14.96	4316	0.517	-22.24	4.47	111.557	8.26608	100.453	128.303
41	2017-10-13	LP	DLP241	26.1299	-98.0562	Ae. aegypti	Unfed	5	17-S1-1724	1	0	0	10008	0.202	13.95	8044	0.987	-20.82	4.88	111.557	8.26608	100.453	128.303
41	2017-10-13	LP	DLP241	26.1299	-98.0562	Ae. aegypti	Unfed	5	17-S1-1725	3	0	0	9214	0.227	14.49	6126	1.037	-21.48	4.57	111.557	8.26608	100.453	128.303
41	2017-10-13	LP	DLP241	26.1299	-98.0562	Ae. aegypti	Unfed	5	17-S1-1726	2	0	0	8698	0.217	12.99	5577	0.936	-21.61	4.32	111.557	8.26608	100.453	128.303
41	2017-10-13	LP	DLP241	26.1299	-98.0562	Ae. aegypti	Unfed	5	17-S1-1727	3	0	0	5545	0.141	11.54	4250	0.698	-23.4	4.96	111.557	8.26608	100.453	128.303
41	2017-10-13	LP	DLP241	26.1299	-98.0562	Ae. aegypti	Unfed	5	17-S1-1728	2	0	0	6521	0.165	12.2	4203	0.686	-22.13	4.16	111.557	8.26608	100.453	128.303
41	2017-10-13	LP	DLP241	26.1299	-98.0562	Ae. aegypti	Unfed	5	17-S1-1729	3	0	0	4782	0.122	10.59	3552	0.579	-24.52	4.73	111.557	8.26608	100.453	128.303
41	2017-10-13	LP	DLP241	26.1299	-98.0562	Ae. aegypti	Unfed	1	17-S1-1730	2	0	0	1803	0.048	15.07	1550	0.249	-21.89	5.22	111.557	8.26608	100.453	128.303
41	2017-10-13	LP	DLP241	26.1299	-98.0562	Ae. aegypti	Gravid	4	17-S1-1731	1	0	0	12117	0.241	12.57	9605	1.207	-20.95	5	111.557	8.26608	100.453	128.303
41	2017-10-13	LP	DLP247	26.1303	-98.0567	Ae. aegypti	Gravid	4	17-S1-1772	2	1	3	10769	0.258	143.99	7377	1.262	-5.89	4.89	254.914	71.9942	150.393	374.549
41	2017-10-13	LP	DLP242	26.1299	-98.056	Ae. aegypti	Male	5	17-S1-1581	2	0	0	5546	0.136	9.12	4492	0.705	-23.32	5.18	182.972	67.5702	84.0501	301.822
41	2017-10-13	LP	DLP242	26.1299	-98.056	Ae. aegypti	Unfed	5	17-S1-1582	1	0	0	10520	0.211	12.91	8391	1.042	-19.97	4.93	182.972	67.5702	84.0501	301.822
41	2017-10-13	LP	DLP242	26.1299	-98.056	Ae. aegypti	Unfed	5	17-S1-1584	3	0	0	5835	0.144	14.93	3708	0.578	-21.77	4.01	182.972	67.5702	84.0501	301.822
41	2017-10-13	LP	DLP242	26.1299	-98.056	Ae. aegypti	Unfed	3	17-S1-1585	2	0	0	5070	0.126	9.17	3710	0.577	-25.05	4.59	182.972	67.5702	84.0501	301.822
41	2017-10-13	LP	DLP242	26.1299	-98.056	Ae. aegypti	Gravid	3	17-S1-1587	1	0	0	6202	0.132	14.83	5397	0.661	-20.28	5.01	182.972	67.5702	84.0501	301.822
41	2017-10-13	LP	DLP244	26.1303	-98.0559	Ae. aegypti	Male	1	17-S1-1571	2	0	0	5080	0.126	13.78	3527	0.545	-21	4.32	248.499	48.5992	156.837	334.888
41	2017-10-13	LP	DLP244	26.1303	-98.0559	Ae. aegypti	Unfed	5	17-S1-1573	1	0	0	12422	0.244	15.29	9605	1.193	-19.31	4.88	248.499	48.5992	156.837	334.888
41	2017-10-13	LP	DLP244	26.1303	-98.0559	Ae. aegypti	Unfed	5	17-S1-1574	1	0	0	9155	0.186	15.44	7897	0.973	-21.8	5.24	248.499	48.5992	156.837	334.888
41	2017-10-13	LP	DLP244	26.1303	-98.0559	Ae. aegypti	Unfed	2	17-S1-1575	2	0	0	6466	0.159	13.89	4486	0.7	-20.22	4.42	248.499	48.5992	156.837	334.888
41	2017-10-13	LP	DLP244	26.1303	-98.0559	Ae. aegypti	Gravid	4	17-S1-1576	2	0	0	16444	0.378	11.67	8971	1.551	-20.04	4.1	248.499	48.5992	156.837	334.888
41	2017-10-13	LP	DLP244	26.1303	-98.0559	Ae. aegypti	Gravid	4	17-S1-1577	2	0	0	6788	0.166	10.34	4372	0.684	-22.77	4.12	248.499	48.5992	156.837	334.888
41	2017-10-13	LP	DLP244	26.1303	-98.0559	Ae. aegypti	Gravid	4	17-S1-1578	1	0	0	14596	0.285	11.76	11388	1.464	-20.43	5.14	248.499	48.5992	156.837	334.888
41	2017-10-12	TB	DTB4	26.1296	-98.0533	Ae. aegypti	Male	5	17-S1-1527	2	1	1	4269	0.108	984.66	2748	0.428	-22.13	3.96	197.164	12.9355	176.252	220.326
41	2017-10-13	LP	DLP247	26.1303	-98.0567	Ae. aegypti	Male	4	17-S1-1767	4	0	0	3664	0.088	14.01	6000	0.386	-22.27	4.37	254.914	71.9942	150.393	374.549
41	2017-10-13	LP	DLP247	26.1303	-98.0567	Ae. aegypti	Unfed	5	17-S1-1768	1	0	0	9825	0.198	10.91	7745	0.949	-20.91	4.79	254.914	71.9942	150.393	374.549
41	2017-10-13	LP	DLP247	26.1303	-98.0567	Ae. aegypti	Unfed	5	17-S1-1769	1	0	0	8049	0.163	12.88	6598	0.801	-22.29	4.9	254.914	71.9942	150.393	374.549
41	2017-10-13	LP	DLP247	26.1303	-98.0567	Ae. aegypti	Unfed	5	17-S1-1770	2	0	0	11620	0.279	12.63	7586	1.316	-19.67	4.72	254.914	71.9942	150.393	374.549
41	2017-10-13	LP	DLP247	26.1303	-98.0567	Ae. aegypti	Unfed	3	17-S1-1771	2	0	0	3500	0.09	15.2	2720	0.434	-18.42	4.83	254.914	71.9942	150.393	374.549
41	2017-10-13	LP	DLP247	26.1303	-98.0567	Ae. aegypti	Gravid	4	17-S1-1773	2	0	0	8043	0.197	16.97	6264	1.044	-22.31	5.3	254.914	71.9942	150.393	374.549
41	2017-10-13	LP	DLP247	26.1303	-98.0567	Ae. aegypti	Gravid	1	17-S1-1774	1	0	0	1622	0.036	9.62	1516	0.179	-21.99	4.93	254.914	71.9942	150.393	374.549
41	2017-10-12	TB	DTB4	26.1296	-98.0533	Ae. aegypti	Male	5	17-S1-1524	4	0	0	6228	0.135	15.71	9638	0.587	-20.38	4.37	197.164	12.9355	176.252	220.326
41	2017-10-12	TB	DTB4	26.1296	-98.0533	Ae. aegypti	Male	5	17-S1-1526	4	0	0	5603	0.124	12.43	8660	0.532	-22.1	4.31	197.164	12.9355	176.252	220.326
41	2017-10-12	TB	DTB4	26.1296	-98.0533	Ae. aegypti	Male	5	17-S1-1528	4	0	0	3953	0.093	11.75	8236	0.508	-24.07	5.44	197.164	12.9355	176.252	220.326
41	2017-10-12	TB	DTB4	26.1296	-98.0533	Ae. aegypti	Unfed	5	17-S1-1529	2	0	0	10655	0.258	12.57	6020	0.98	-18.2	3.8	197.164	12.9355	176.252	220.326
41	2017-10-12	TB	DTB4	26.1296	-98.0533	Ae. aegypti	Unfed	5	17-S1-1530	3	0	0	5069	0.128	13.1	3108	0.486	-20.87	3.8	197.164	12.9355	176.252	220.326
41	2017-10-12	TB	DTB4	26.1296	-98.0533	Ae. aegypti	Unfed	5	17-S1-1531	2	0	0	7321	0.181	13.35	4278	0.675	-20.99	3.73	197.164	12.9355	176.252	220.326
41	2017-10-12	TB	DTB4	26.1296	-98.0533	Ae. aegypti	Unfed	5	17-S1-1532	3	0	0	6170	0.154	14.4	3528	0.554	-19.57	3.6	197.164	12.9355	176.252	220.326
41	2017-10-12	TB	DTB4	26.1296	-98.0533	Ae. aegypti	Unfed	5	17-S1-1533	2	0	0	7177	0.178	14.88	4216	0.668	-21.45	3.75	197.164	12.9355	176.252	220.326
41	2017-10-12	TB	DTB4	26.1296	-98.0533	Ae. aegypti	Unfed	5	17-S1-1534	3	0	0	5294	0.133	15.42	3729	0.589	-21.2	4.44	197.164	12.9355	176.252	220.326
41	2017-10-12	TB	DTB4	26.1296	-98.0533	Ae. aegypti	Unfed	5	17-S1-1535	2	0	0	13047	0.309	14.57	7560	1.274	-19.14	4.12	197.164	12.9355	176.252	220.326
41	2017-10-12	TB	DTB4	26.1296	-98.0533	Ae. aegypti	Unfed	5	17-S1-1536	3	0	0	3283	0.084	14.41	1932	0.302	-19.76	3.59	197.164	12.9355	176.252	220.326
41	2017-10-12	TB	CTB35	26.1282	-98.0525	Ae. aegypti	Male	2	17-S1-1369	4	1	1	2480	0.047	183.84	4876	0.277	-23.83	5.84	336.845	19.8276	300.208	368.751
41	2017-10-12	TB	CTB35	26.1282	-98.0525	Ae. aegypti	Unfed	2	17-S1-1370	2	1	1	1612	0.032	20.27	1644	0.188	-24.38	5.91	336.845	19.8276	300.208	368.751
42	2017-10-19	LP	CLP101	26.1277	-98.0557	Ae. aegypti	Male	5	17-S1-2173	4	0	0	5122	0.114	13.9	9810	0.612	-23.73	5.37	96.0116	26.2848	69.439	157.464
42	2017-10-19	LP	CLP101	26.1277	-98.0557	Ae. aegypti	Male	5	17-S1-2174	4	0	0	5125	0.114	16.1	9501	0.589	-23.08	5.15	96.0116	26.2848	69.439	157.464
42	2017-10-19	LP	CLP101	26.1277	-98.0557	Ae. aegypti	Unfed	5	17-S1-2175	1	0	0	9412	0.182	13.42	10502	1.286	-23.25	7.06	96.0116	26.2848	69.439	157.464
42	2017-10-19	LP	CLP101	26.1277	-98.0557	Ae. aegypti	Unfed	5	17-S1-2176	1	0	0	7253	0.144	12.27	6515	0.763	-20.67	5.29	96.0116	26.2848	69.439	157.464
42	2017-10-19	LP	CLP101	26.1277	-98.0557	Ae. aegypti	Unfed	5	17-S1-2177	1	0	0	11476	0.221	12.1	10703	1.324	-19.74	5.98	96.0116	26.2848	69.439	157.464
42	2017-10-20	LP	CLP13	26.1292	-98.056	Ae. aegypti	Male	2	17-S1-2343	4	0	0	2162	0.05	9.02	4265	0.252	-20.36	5.06	170.254	38.5735	106.688	257.103
42	2017-10-20	LP	CLP13	26.1292	-98.056	Ae. aegypti	Unfed	3	17-S1-2344	1	0	0	5967	0.107	11.33	4846	0.517	-20.41	4.85	170.254	38.5735	106.688	257.103
42	2017-10-19	LP	CLP15	26.1291	-98.0557	Ae. aegypti	Male	1	17-S1-2161	2	0	0	1213	0.018	12.29	1663	0.081	-26.83	4.47	151.588	39.211	76.2972	236.075
42	2017-10-19	LP	CLP15	26.1291	-98.0557	Ae. aegypti	Unfed	2	17-S1-2162	1	0	0	1809	0.039	15.02	1465	0.167	-23.13	4.28	151.588	39.211	76.2972	236.075
42	2017-10-19	LP	CLP15	26.1291	-98.0557	Ae. aegypti	Gravid	1	17-S1-2163	1	0	0	2624	0.055	9.98	2732	0.313	-20.58	5.71	151.588	39.211	76.2972	236.075
42	2017-10-19	LP	CLP18	26.1289	-98.0551	Ae. aegypti	Gravid	4	17-S1-2115	1	0	0	14201	0.266	12.99	12424	1.553	-19.25	5.84	127.843	45.0374	24.9965	201.003
42	2017-10-19	LP	CLP18	26.1289	-98.0551	Ae. aegypti	Gravid	1	17-S1-2116	2	0	0	4496	0.15	14.06	3129	0.586	-18.36	3.89	127.843	45.0374	24.9965	201.003
42	2017-10-20	LP	DLP215	26.1302	-98.0554	Ae. aegypti	Gravid	4	17-S1-2248	1	0	0	13764	0.262	10.21	11546	1.427	-20.49	5.45	38.0086	10.1863	22.2628	56.3929
42	2017-10-20	LP	DLP215	26.1302	-98.0554	Ae. aegypti	Gravid	1	17-S1-2249	1	0	0	2414	0.051	8.99	2374	0.275	-23.3	5.36	38.0086	10.1863	22.2628	56.3929
42	2017-10-19	LP	CLP18	26.1289	-98.0551	Ae. aegypti	Male	1	17-S1-2112	4	0	0	877	0.037	10.11	1661	0.165	-17.27	4.41	127.843	45.0374	24.9965	201.003
42	2017-10-19	LP	CLP25	26.128	-98.0554	Ae. aegypti	Unfed	1	17-S1-2230	1	0	0	1411	0.031	12.29	1358	0.153	-19.54	5	127.893	92.4964	38.9985	303.492
42	2017-10-19	LP	CLP25	26.128	-98.0554	Ae. aegypti	Gravid	1	17-S1-2231	1	0	0	2845	0.059	11.26	2695	0.305	-20.42	5.2	127.893	92.4964	38.9985	303.492
42	2017-10-19	LP	CLP27	26.128	-98.0559	Ae. aegypti	Male	5	17-S1-2125	4	0	0	4413	0.102	11.77	6936	0.436	-21.74	4.27	104.533	21.4657	81.2888	141.868
42	2017-10-19	LP	CLP27	26.128	-98.0559	Ae. aegypti	Male	5	17-S1-2126	4	0	0	5729	0.126	13.4	9183	0.56	-21.68	4.45	104.533	21.4657	81.2888	141.868
42	2017-10-19	LP	CLP27	26.128	-98.0559	Ae. aegypti	Male	1	17-S1-2127	4	0	0	1015	0.04	11.04	1604	0.162	-14.81	4.06	104.533	21.4657	81.2888	141.868
42	2017-10-19	LP	CLP27	26.128	-98.0559	Ae. aegypti	Unfed	5	17-S1-2128	1	0	0	9090	0.176	12.26	8362	0.984	-19.86	5.59	104.533	21.4657	81.2888	141.868
42	2017-10-19	LP	CLP27	26.128	-98.0559	Ae. aegypti	Unfed	5	17-S1-2129	1	0	0	7470	0.146	10.05	6246	0.722	-23.74	4.93	104.533	21.4657	81.2888	141.868
42	2017-10-19	LP	CLP27	26.128	-98.0559	Ae. aegypti	Unfed	1	17-S1-2130	2	0	0	1275	0.057	17.42	806	0.159	-21.46	2.81	104.533	21.4657	81.2888	141.868
42	2017-10-19	LP	CLP27	26.128	-98.0559	Ae. aegypti	Gravid	4	17-S1-2132	2	0	0	11917	0.412	11.88	6683	1.493	-16.68	3.62	104.533	21.4657	81.2888	141.868
42	2017-10-19	LP	CLP32	26.1282	-98.0566	Ae. aegypti	Unfed	4	17-S1-2218	1	0	0	6181	0.123	15.17	6546	0.764	-22.71	6.23	260.082	20.9608	219.8	292.998
42	2017-10-19	LP	CLP32	26.1282	-98.0566	Ae. aegypti	Gravid	4	17-S1-2219	1	0	0	16991	0.312	11.54	14391	1.839	-19.51	5.89	260.082	20.9608	219.8	292.998
42	2017-10-19	LP	CLP32	26.1282	-98.0566	Ae. aegypti	Gravid	1	17-S1-2220	1	0	0	2540	0.052	14.64	3016	0.34	-23.77	6.49	260.082	20.9608	219.8	292.998
42	2017-10-19	LP	CLP56	26.1288	-98.0568	Ae. aegypti	Male	5	17-S1-2137	4	0	0	4056	0.096	13.88	7764	0.481	-21.46	5.04	211.543	23.9261	188.144	268.114
42	2017-10-19	LP	CLP56	26.1288	-98.0568	Ae. aegypti	Male	1	17-S1-2138	2	0	0	2869	0.042	10.7	3538	0.177	-19.86	4.22	211.543	23.9261	188.144	268.114
42	2017-10-19	LP	CLP56	26.1288	-98.0568	Ae. aegypti	Gravid	4	17-S1-2140	1	0	0	9022	0.176	12.63	8197	0.977	-21.31	5.57	211.543	23.9261	188.144	268.114
42	2017-10-19	LP	CLP56	26.1288	-98.0568	Ae. aegypti	Gravid	1	17-S1-2141	1	0	0	2246	0.048	12.81	2259	0.263	-22.56	5.49	211.543	23.9261	188.144	268.114
42	2017-10-19	LP	CLP58	26.1288	-98.0564	Ae. aegypti	Unfed	5	17-S1-2202	1	0	0	7817	0.155	5.11	7189	0.855	-20.37	5.52	187.305	31.9327	143.768	244.064
42	2017-10-19	LP	CLP58	26.1288	-98.0564	Ae. aegypti	Unfed	1	17-S1-2203	1	0	0	1830	0.039	2.97	1409	0.159	-19.81	4.07	187.305	31.9327	143.768	244.064
42	2017-10-19	LP	CLP58	26.1288	-98.0564	Ae. aegypti	Male	5	17-S1-2204	2	0	0	5684	0.082	14.42	6450	0.384	-21.65	4.7	187.305	31.9327	143.768	244.064
42	2017-10-19	LP	CLP58	26.1288	-98.0564	Ae. aegypti	Male	5	17-S1-2205	4	0	0	4962	0.111	8.61	9818	0.613	-21.65	5.52	187.305	31.9327	143.768	244.064
42	2017-10-19	LP	CLP58	26.1288	-98.0564	Ae. aegypti	Male	5	17-S1-2206	4	0	0	5397	0.121	12.37	10934	0.693	-21.41	5.73	187.305	31.9327	143.768	244.064
42	2017-10-19	LP	CLP58	26.1288	-98.0564	Ae. aegypti	Male	5	17-S1-2207	4	0	0	5172	0.116	12.49	10537	0.664	-23.02	5.74	187.305	31.9327	143.768	244.064
42	2017-10-19	LP	CLP58	26.1288	-98.0564	Ae. aegypti	Male	5	17-S1-2208	4	0	0	4548	0.102	17.02	8808	0.543	-19.28	5.32	187.305	31.9327	143.768	244.064
42	2017-10-19	LP	CLP58	26.1288	-98.0564	Ae. aegypti	Unfed	5	17-S1-2209	1	0	0	6491	0.129	10.45	5349	0.614	-22.07	4.78	187.305	31.9327	143.768	244.064
42	2017-10-19	LP	CLP58	26.1288	-98.0564	Ae. aegypti	Unfed	3	17-S1-2210	1	0	0	4924	0.099	13.01	3916	0.449	-22.11	4.52	187.305	31.9327	143.768	244.064
42	2017-10-19	LP	CLP58	26.1288	-98.0564	Ae. aegypti	Gravid	3	17-S1-2214	1	0	0	8774	0.17	12.07	8291	0.968	-20.22	5.68	187.305	31.9327	143.768	244.064
42	2017-10-19	LP	CLP63	26.1287	-98.0558	Ae. aegypti	Male	5	17-S1-2327	4	0	0	3029	0.069	12.7	5590	0.332	-23.4	4.85	145.566	43.3691	84.7056	228.261
42	2017-10-19	LP	CLP63	26.1287	-98.0558	Ae. aegypti	Male	2	17-S1-2328	2	0	0	1329	0.036	11.56	1021	0.165	-25.61	4.65	145.566	43.3691	84.7056	228.261
42	2017-10-19	LP	CLP63	26.1287	-98.0558	Ae. aegypti	Unfed	3	17-S1-2329	1	0	0	6218	0.123	12.73	5341	0.616	-20.1	4.99	145.566	43.3691	84.7056	228.261
42	2017-10-19	LP	CLP67	26.1285	-98.0561	Ae. aegypti	Male	5	17-S1-2224	2	0	0	5259	0.075	12.01	6236	0.37	-21.67	4.92	164.145	48.0821	107.537	263.128
42	2017-10-19	LP	CLP67	26.1285	-98.0561	Ae. aegypti	Unfed	5	17-S1-2225	1	0	0	11232	0.212	9.36	10104	1.2	-22.38	5.65	164.145	48.0821	107.537	263.128
42	2017-10-19	LP	CLP67	26.1285	-98.0561	Ae. aegypti	Gravid	4	17-S1-2226	1	0	0	15170	0.279	11.64	13458	1.686	-19.59	6.05	164.145	48.0821	107.537	263.128
42	2017-10-19	LP	CLP67	26.1285	-98.0561	Ae. aegypti	Gravid	3	17-S1-2227	1	0	0	10384	0.198	12.37	9420	1.113	-19.27	5.62	164.145	48.0821	107.537	263.128
42	2017-10-19	LP	CLP78	26.1287	-98.0579	Ae. aegypti	Male	5	17-S1-2154	4	0	0	4448	0.103	14.23	7755	0.48	-23.06	4.67	317.682	11.2545	298.216	337.526
42	2017-10-19	LP	CLP78	26.1287	-98.0579	Ae. aegypti	Male	5	17-S1-2155	4	0	0	4607	0.106	9.05	7860	0.485	-22.3	4.59	317.682	11.2545	298.216	337.526
42	2017-10-19	LP	CLP78	26.1287	-98.0579	Ae. aegypti	Unfed	2	17-S1-2156	1	0	0	3064	0.064	12.14	2752	0.316	-21.96	4.94	317.682	11.2545	298.216	337.526
42	2017-10-19	LP	CLP88	26.128	-98.058	Ae. aegypti	Male	5	17-S1-2191	4	0	0	6123	0.136	12.48	10742	0.676	-20.92	4.98	336.098	36.2518	297.074	414.21
42	2017-10-19	LP	CLP88	26.128	-98.058	Ae. aegypti	Male	5	17-S1-2192	4	0	0	5351	0.119	11.63	10384	0.65	-20.95	5.46	336.098	36.2518	297.074	414.21
42	2017-10-19	LP	CLP88	26.128	-98.058	Ae. aegypti	Male	5	17-S1-2193	4	0	0	5468	0.122	10.19	9144	0.565	-20.94	4.63	336.098	36.2518	297.074	414.21
42	2017-10-19	LP	CLP88	26.128	-98.058	Ae. aegypti	Male	5	17-S1-2194	2	0	0	6285	0.09	13.5	7528	0.453	-23.56	5.02	336.098	36.2518	297.074	414.21
42	2017-10-19	LP	CLP88	26.128	-98.058	Ae. aegypti	Male	5	17-S1-2195	2	0	0	7506	0.107	12.93	9145	0.56	-21.12	5.24	336.098	36.2518	297.074	414.21
42	2017-10-19	LP	CLP88	26.128	-98.058	Ae. aegypti	Male	5	17-S1-2196	4	0	0	4708	0.105	10.64	8101	0.494	-22.86	4.69	336.098	36.2518	297.074	414.21
42	2017-10-19	LP	CLP88	26.128	-98.058	Ae. aegypti	Male	5	17-S1-2197	4	0	0	5288	0.118	14.03	9572	0.595	-22.57	5.04	336.098	36.2518	297.074	414.21
42	2017-10-19	LP	CLP88	26.128	-98.058	Ae. aegypti	Male	1	17-S1-2199	4	0	0	679	0.016	11.86	1143	0.065	-24.64	3.93	336.098	36.2518	297.074	414.21
42	2017-10-19	LP	CLP91	26.1278	-98.0574	Ae. aegypti	Unfed	5	17-S1-2148	1	0	0	14367	0.271	6.99	13433	1.718	-22.84	6.34	252.306	13.9066	234.551	275.797
42	2017-10-19	LP	CLP91	26.1278	-98.0574	Ae. aegypti	Unfed	2	17-S1-2149	1	0	0	3537	0.072	12.33	3520	0.403	-20.41	5.56	252.306	13.9066	234.551	275.797
42	2017-10-19	LP	CLP91	26.1278	-98.0574	Ae. aegypti	Gravid	4	17-S1-2150	1	0	0	14111	0.266	11.73	12965	1.639	-21.94	6.17	252.306	13.9066	234.551	275.797
42	2017-10-19	LP	CLP91	26.1278	-98.0574	Ae. aegypti	Gravid	4	17-S1-2151	2	0	0	25202	0.35	9.73	28616	1.686	-46.97	4.82	252.306	13.9066	234.551	275.797
42	2017-10-19	TB	CTB43	26.1288	-98.0543	Ae. aegypti	Unfed	1	17-S1-2233	2	1	3	1938	0.028	21.37	2124	0.12	-16.5	4.28	129.366	38.2873	68.8242	211.655
42	2017-10-19	TB	CTB43	26.1288	-98.0543	Ae. aegypti	Gravid	3	17-S1-2234	2	0	0	20075	0.274	12.94	20942	1.452	-19.65	5.31	129.366	38.2873	68.8242	211.655
42	2017-10-20	TB	DTB1	26.1297	-98.0541	Ae. aegypti	Male	5	17-S1-2352	4	0	0	5131	0.115	11.7	9414	0.587	-23.21	5.08	173.157	49.821	98.8142	266.502
42	2017-10-20	TB	DTB1	26.1297	-98.0541	Ae. aegypti	Unfed	3	17-S1-2353	2	0	0	6311	0.16	11.8	5185	0.874	-21.49	5.48	173.157	49.821	98.8142	266.502
42	2017-10-20	TB	DTB1	26.1297	-98.0541	Ae. aegypti	Unfed	2	17-S1-2354	2	0	0	6151	0.157	13.9	4654	0.778	-16.87	4.96	173.157	49.821	98.8142	266.502
42	2017-10-20	TB	DTB1	26.1297	-98.0541	Ae. aegypti	Unfed	5	17-S1-2355	3	0	0	6752	0.17	11.77	4793	0.79	-21.25	4.64	173.157	49.821	98.8142	266.502
42	2017-10-20	TB	DTB45	26.1292	-98.0538	Ae. aegypti	Male	1	17-S1-2391	4	1	2	977	0.023	13.56	2033	0.118	180	5.07	169.278	30.48	112.757	225.86
42	2017-10-19	LP	CLP27	26.128	-98.0559	Ae. aegypti	Male	5	17-S1-2124	2	1	2	5213	0.171	11.02	3919	0.744	-10.88	4.36	104.533	21.4657	81.2888	141.868
42	2017-10-19	LP	CLP27	26.128	-98.0559	Ae. aegypti	Gravid	4	17-S1-2131	2	1	2	12734	0.435	10.72	7385	1.699	6.38	3.91	104.533	21.4657	81.2888	141.868
42	2017-10-19	TB	CTB22	26.1287	-98.0533	Ae. aegypti	Male	3	17-S1-2165	4	0	0	2956	0.076	11.09	5005	0.333	-22.57	4.4	244.836	20.7271	206.929	278.158
42	2017-10-20	LP	DLP203	26.1296	-98.0569	Ae. aegypti	Male	4	17-S1-2377	2	0	0	2528	0.066	15.8	2621	0.424	-24.51	6.45	250.81	48.9135	182.689	348.519
42	2017-10-20	LP	DLP203	26.1296	-98.0569	Ae. aegypti	Unfed	5	17-S1-2378	1	0	0	9716	0.168	11.55	7893	0.889	-21.97	5.3	250.81	48.9135	182.689	348.519
42	2017-10-20	LP	DLP203	26.1296	-98.0569	Ae. aegypti	Unfed	5	17-S1-2379	1	0	0	7221	0.128	12.91	5422	0.59	-22.4	4.59	250.81	48.9135	182.689	348.519
42	2017-10-20	LP	DLP203	26.1296	-98.0569	Ae. aegypti	Unfed	5	17-S1-2380	2	0	0	5984	0.152	16.27	4393	0.724	-21.21	4.77	250.81	48.9135	182.689	348.519
42	2017-10-20	LP	DLP203	26.1296	-98.0569	Ae. aegypti	Unfed	5	17-S1-2381	3	0	0	572	0.015	19.4	550	0.088	-29.09	5.75	250.81	48.9135	182.689	348.519
42	2017-10-20	LP	DLP203	26.1296	-98.0569	Ae. aegypti	Gravid	5	17-S1-2382	1	0	0	9283	0.162	10.89	8213	0.919	-20.67	5.69	250.81	48.9135	182.689	348.519
42	2017-10-20	LP	DLP210	26.1293	-98.0557	Ae. aegypti	Male	5	17-S1-2236	2	1	1	6790	0.097	129.93	8368	0.511	-21.11	5.29	109.681	22.5318	68.7522	145.111
42	2017-10-19	TB	CTB22	26.1287	-98.0533	Ae. aegypti	Unfed	2	17-S1-2166	2	0	0	4611	0.068	9.47	6731	0.34	-23.58	5.03	244.836	20.7271	206.929	278.158
42	2017-10-19	LP	CLP27	26.128	-98.0559	Ae. aegypti	Gravid	4	17-S1-2133	1	1	2	9837	0.19	13.23	8576	1.018	-6.27	5.35	104.533	21.4657	81.2888	141.868
42	2017-10-19	LP	CLP56	26.1288	-98.0568	Ae. aegypti	Unfed	5	17-S1-2139	1	1	2	10174	0.196	12.07	8796	1.046	82.53	5.34	211.543	23.9261	188.144	268.114
42	2017-10-19	LP	CLP18	26.1289	-98.0551	Ae. aegypti	Unfed	5	17-S1-2113	1	0	0	8496	0.165	14.18	7896	0.926	-20.62	5.61	127.843	45.0374	24.9965	201.003
42	2017-10-19	LP	CLP18	26.1289	-98.0551	Ae. aegypti	Unfed	4	17-S1-2114	1	0	0	8181	0.159	10.59	7856	0.92	-21.16	5.8	127.843	45.0374	24.9965	201.003
42	2017-10-19	TB	CTB26	26.1285	-98.0524	Ae. aegypti	Male	5	17-S1-2181	2	0	0	20692	0.289	11.61	26244	1.514	-30.68	5.23	325.267	17.9118	292.928	354.601
42	2017-10-19	TB	CTB26	26.1285	-98.0524	Ae. aegypti	Gravid	1	17-S1-2182	2	0	0	3769	0.055	13.14	5159	0.303	-22.24	5.55	325.267	17.9118	292.928	354.601
42	2017-10-19	TB	CTB26	26.1285	-98.0524	Ae. aegypti	Unfed	4	17-S1-2183	2	0	0	9093	0.129	15.28	12022	0.76	-23.39	5.89	325.267	17.9118	292.928	354.601
42	2017-10-20	LP	DLP210	26.1293	-98.0557	Ae. aegypti	Unfed	5	17-S1-2237	1	0	0	12152	0.231	11.56	10172	1.221	-20.31	5.28	109.681	22.5318	68.7522	145.111
42	2017-10-20	LP	DLP210	26.1293	-98.0557	Ae. aegypti	Unfed	5	17-S1-2238	1	0	0	12079	0.229	13.09	10913	1.323	-20.16	5.79	109.681	22.5318	68.7522	145.111
42	2017-10-20	LP	DLP210	26.1293	-98.0557	Ae. aegypti	Unfed	1	17-S1-2239	2	0	0	1575	0.023	12.61	1856	0.105	-20.45	4.61	109.681	22.5318	68.7522	145.111
42	2017-10-20	LP	DLP210	26.1293	-98.0557	Ae. aegypti	Gravid	4	17-S1-2240	1	0	0	16782	0.309	12.05	13717	1.733	-20.89	5.61	109.681	22.5318	68.7522	145.111
42	2017-10-20	LP	DLP210	26.1293	-98.0557	Ae. aegypti	Gravid	1	17-S1-2241	2	0	0	3997	0.057	14.96	4856	0.285	-19.94	4.97	109.681	22.5318	68.7522	145.111
42	2017-10-20	LP	DLP223	26.1309	-98.0573	Ae. aegypti	Male	2	17-S1-2316	4	1	1	1191	0.028	23.4	1957	0.113	-19.5	4.02	222.036	11.0531	206.42	245.811
42	2017-10-20	LP	DLP215	26.1302	-98.0554	Ae. aegypti	Male	1	17-S1-2246	4	0	0	1707	0.039	6.74	4646	0.275	-19.45	6.99	38.0086	10.1863	22.2628	56.3929
42	2017-10-20	LP	DLP215	26.1302	-98.0554	Ae. aegypti	Unfed	3	17-S1-2247	1	0	0	5698	0.114	12.08	4959	0.569	-21.86	5.01	38.0086	10.1863	22.2628	56.3929
42	2017-10-20	LP	DLP224	26.1309	-98.0575	Ae. aegypti	Male	5	17-S1-2289	4	1	1	4359	0.098	20.08	7970	0.487	-23.13	4.99	241.398	10.5051	226.474	263.801
42	2017-10-20	LP	DLP223	26.1309	-98.0573	Ae. aegypti	Male	5	17-S1-2309	4	0	0	4031	0.09	14.7	8574	0.528	-21.24	5.84	222.036	11.0531	206.42	245.811
42	2017-10-20	LP	DLP223	26.1309	-98.0573	Ae. aegypti	Male	5	17-S1-2311	4	0	0	4847	0.108	13.9	9607	0.6	-20.35	5.53	222.036	11.0531	206.42	245.811
42	2017-10-20	LP	DLP223	26.1309	-98.0573	Ae. aegypti	Male	5	17-S1-2312	2	0	0	4163	0.108	13.24	3535	0.586	-22.4	5.44	222.036	11.0531	206.42	245.811
42	2017-10-20	LP	DLP223	26.1309	-98.0573	Ae. aegypti	Male	5	17-S1-2313	2	0	0	3653	0.095	10.94	3049	0.5	-21.55	5.25	222.036	11.0531	206.42	245.811
42	2017-10-20	LP	DLP223	26.1309	-98.0573	Ae. aegypti	Male	5	17-S1-2314	4	0	0	4299	0.097	15.78	8319	0.511	-19.4	5.29	222.036	11.0531	206.42	245.811
42	2017-10-20	LP	DLP223	26.1309	-98.0573	Ae. aegypti	Male	5	17-S1-2315	4	0	0	4727	0.107	9.99	7777	0.479	-21.52	4.5	222.036	11.0531	206.42	245.811
42	2017-10-20	LP	DLP223	26.1309	-98.0573	Ae. aegypti	Unfed	5	17-S1-2317	1	0	0	7715	0.161	13.71	6522	0.806	-21.5	5.02	222.036	11.0531	206.42	245.811
42	2017-10-20	LP	DLP223	26.1309	-98.0573	Ae. aegypti	Unfed	5	17-S1-2318	1	0	0	5285	0.114	11.28	4812	0.593	-21.49	5.2	222.036	11.0531	206.42	245.811
42	2017-10-20	LP	DLP223	26.1309	-98.0573	Ae. aegypti	Unfed	5	17-S1-2319	3	0	0	6156	0.157	16.47	4766	0.8	-21.45	5.11	222.036	11.0531	206.42	245.811
42	2017-10-20	LP	DLP223	26.1309	-98.0573	Ae. aegypti	Unfed	5	17-S1-2320	2	0	0	8837	0.219	12.78	6875	1.217	-23.02	5.55	222.036	11.0531	206.42	245.811
42	2017-10-20	LP	DLP223	26.1309	-98.0573	Ae. aegypti	Unfed	1	17-S1-2321	2	0	0	731	0.02	11.5	452	0.073	-23.71	3.68	222.036	11.0531	206.42	245.811
42	2017-10-20	LP	DLP223	26.1309	-98.0573	Ae. aegypti	Gravid	2	17-S1-2322	1	0	0	5047	0.109	9.55	5270	0.632	-21.76	5.79	222.036	11.0531	206.42	245.811
42	2017-10-20	LP	DLP224	26.1309	-98.0575	Ae. aegypti	Male	5	17-S1-2288	4	0	0	4168	0.094	15.95	7214	0.436	-20.79	4.66	241.398	10.5051	226.474	263.801
42	2017-10-20	LP	DLP224	26.1309	-98.0575	Ae. aegypti	Male	5	17-S1-2291	2	0	0	3695	0.096	10.73	2579	0.42	-21.17	4.36	241.398	10.5051	226.474	263.801
42	2017-10-20	LP	DLP224	26.1309	-98.0575	Ae. aegypti	Male	5	17-S1-2292	4	0	0	5908	0.131	13.03	10343	0.648	-19.66	4.94	241.398	10.5051	226.474	263.801
42	2017-10-20	LP	DLP224	26.1309	-98.0575	Ae. aegypti	Male	5	17-S1-2293	4	0	0	5288	0.118	12.45	9770	0.611	-21.31	5.19	241.398	10.5051	226.474	263.801
42	2017-10-20	LP	DLP224	26.1309	-98.0575	Ae. aegypti	Male	5	17-S1-2294	4	0	0	6022	0.133	7.7	10524	0.663	-20.79	4.96	241.398	10.5051	226.474	263.801
42	2017-10-20	LP	DLP224	26.1309	-98.0575	Ae. aegypti	Male	5	17-S1-2295	4	0	0	4309	0.096	15.04	8292	0.51	-21.53	5.29	241.398	10.5051	226.474	263.801
42	2017-10-20	LP	DLP224	26.1309	-98.0575	Ae. aegypti	Male	4	17-S1-2296	2	0	0	3394	0.088	12.68	2827	0.458	-22.16	5.19	241.398	10.5051	226.474	263.801
42	2017-10-20	LP	DLP224	26.1309	-98.0575	Ae. aegypti	Unfed	5	17-S1-2297	1	0	0	5505	0.112	13.28	5426	0.638	-21.6	5.7	241.398	10.5051	226.474	263.801
42	2017-10-20	LP	DLP224	26.1309	-98.0575	Ae. aegypti	Unfed	5	17-S1-2298	1	0	0	11778	0.242	12.68	9499	1.232	-20.93	5.08	241.398	10.5051	226.474	263.801
42	2017-10-20	LP	DLP224	26.1309	-98.0575	Ae. aegypti	Unfed	5	17-S1-2299	2	0	0	7545	0.188	16.46	6047	1.03	-20.6	5.47	241.398	10.5051	226.474	263.801
42	2017-10-20	LP	DLP224	26.1309	-98.0575	Ae. aegypti	Unfed	5	17-S1-2300	3	0	0	7635	0.191	8.78	6109	1.053	-21.68	5.5	241.398	10.5051	226.474	263.801
42	2017-10-20	LP	DLP224	26.1309	-98.0575	Ae. aegypti	Unfed	5	17-S1-2301	2	0	0	6839	0.173	11.76	5096	0.857	-22.52	4.94	241.398	10.5051	226.474	263.801
42	2017-10-20	LP	DLP224	26.1309	-98.0575	Ae. aegypti	Unfed	3	17-S1-2302	2	0	0	3377	0.088	10.89	2830	0.462	-20.77	5.23	241.398	10.5051	226.474	263.801
42	2017-10-20	LP	DLP224	26.1309	-98.0575	Ae. aegypti	Gravid	2	17-S1-2303	1	0	0	6077	0.129	11.01	6516	0.81	-25.25	6.27	241.398	10.5051	226.474	263.801
42	2017-10-20	LP	DLP237	26.1301	-98.0571	Ae. aegypti	Male	5	17-S1-2335	4	0	0	3866	0.087	13.73	8249	0.506	-23.57	5.81	195.851	4.17682	189.106	202.675
42	2017-10-20	LP	DLP237	26.1301	-98.0571	Ae. aegypti	Unfed	5	17-S1-2336	1	0	0	8303	0.165	12.29	6600	0.779	-21.87	4.71	195.851	4.17682	189.106	202.675
42	2017-10-20	LP	DLP237	26.1301	-98.0571	Ae. aegypti	Gravid	2	17-S1-2337	1	0	0	5045	0.09	8.33	5260	0.564	-22.62	6.26	195.851	4.17682	189.106	202.675
42	2017-10-20	LP	DLP242	26.1299	-98.056	Ae. aegypti	Unfed	5	17-S1-2348	1	1	3	10544	0.182	1148.98	8082	0.892	-11.8	4.91	182.972	67.5702	84.0501	301.822
42	2017-10-20	LP	DLP241	26.1299	-98.0562	Ae. aegypti	Male	5	17-S1-2252	4	0	0	5219	0.116	11.4	9656	0.601	-22.58	5.16	111.557	8.26608	100.453	128.303
42	2017-10-20	LP	DLP241	26.1299	-98.0562	Ae. aegypti	Male	5	17-S1-2253	2	0	0	4206	0.109	11.19	3116	0.51	-23.3	4.67	111.557	8.26608	100.453	128.303
42	2017-10-20	LP	DLP241	26.1299	-98.0562	Ae. aegypti	Male	5	17-S1-2254	4	0	0	4555	0.102	12.69	9340	0.58	-22.37	5.69	111.557	8.26608	100.453	128.303
42	2017-10-20	LP	DLP241	26.1299	-98.0562	Ae. aegypti	Male	5	17-S1-2255	4	0	0	4383	0.098	14.14	9521	0.592	-23.07	6.05	111.557	8.26608	100.453	128.303
42	2017-10-20	LP	DLP241	26.1299	-98.0562	Ae. aegypti	Male	3	17-S1-2258	4	0	0	2231	0.051	10.82	4934	0.293	-23.33	5.73	111.557	8.26608	100.453	128.303
42	2017-10-20	LP	DLP241	26.1299	-98.0562	Ae. aegypti	Unfed	5	17-S1-2259	1	0	0	11252	0.22	12.17	9408	1.137	-21.45	5.17	111.557	8.26608	100.453	128.303
42	2017-10-20	LP	DLP241	26.1299	-98.0562	Ae. aegypti	Unfed	5	17-S1-2260	1	0	0	8770	0.173	9.92	7632	0.911	-23.09	5.25	111.557	8.26608	100.453	128.303
42	2017-10-20	LP	DLP241	26.1299	-98.0562	Ae. aegypti	Unfed	5	17-S1-2261	3	0	0	6820	0.174	10.21	4686	0.783	-22.03	4.5	111.557	8.26608	100.453	128.303
42	2017-10-20	LP	DLP241	26.1299	-98.0562	Ae. aegypti	Unfed	2	17-S1-2262	2	0	0	2007	0.053	10.27	1382	0.223	-21.83	4.18	111.557	8.26608	100.453	128.303
42	2017-10-20	LP	DLP241	26.1299	-98.0562	Ae. aegypti	Gravid	4	17-S1-2263	1	0	0	8909	0.18	11.48	8000	0.957	-20.68	5.33	111.557	8.26608	100.453	128.303
42	2017-10-20	LP	DLP241	26.1299	-98.0562	Ae. aegypti	Gravid	4	17-S1-2264	2	0	0	9384	0.232	11.07	6820	1.181	-21.01	5.08	111.557	8.26608	100.453	128.303
42	2017-10-20	LP	DLP241	26.1299	-98.0562	Ae. aegypti	Gravid	2	17-S1-2265	2	0	0	3980	0.103	10.88	3200	0.524	-21.77	5.08	111.557	8.26608	100.453	128.303
42	2017-10-20	LP	DLP242	26.1299	-98.056	Ae. aegypti	Male	5	17-S1-2345	4	0	0	4777	0.107	9.83	10229	0.645	-23.3	6.02	182.972	67.5702	84.0501	301.822
42	2017-10-20	LP	DLP242	26.1299	-98.056	Ae. aegypti	Male	5	17-S1-2346	2	0	0	4969	0.128	10.52	3884	0.645	-21.86	5.02	182.972	67.5702	84.0501	301.822
42	2017-10-20	LP	DLP242	26.1299	-98.056	Ae. aegypti	Unfed	5	17-S1-2347	1	0	0	10518	0.181	12.13	7718	0.858	-21.95	4.73	182.972	67.5702	84.0501	301.822
42	2017-10-20	LP	DLP242	26.1299	-98.056	Ae. aegypti	Gravid	2	17-S1-2349	1	0	0	6940	0.122	11.74	5933	0.635	-22.15	5.2	182.972	67.5702	84.0501	301.822
42	2017-10-20	LP	DLP244	26.1303	-98.0559	Ae. aegypti	Unfed	5	17-S1-2332	1	0	0	16889	0.315	14.76	13126	1.66	-19.54	5.26	248.499	48.5992	156.837	334.888
42	2017-10-20	LP	DLP244	26.1303	-98.0559	Ae. aegypti	Unfed	2	17-S1-2333	1	0	0	2439	0.051	13.19	2471	0.281	-23.33	5.48	248.499	48.5992	156.837	334.888
42	2017-10-20	LP	DLP244	26.1303	-98.0559	Ae. aegypti	Gravid	3	17-S1-2334	1	0	0	13506	0.256	13.22	11245	1.38	-21.01	5.4	248.499	48.5992	156.837	334.888
42	2017-10-20	LP	DLP247	26.1303	-98.0567	Ae. aegypti	Male	5	17-S1-2361	2	0	0	3935	0.101	16.67	3138	0.507	-19.11	5	254.914	71.9942	150.393	374.549
42	2017-10-20	LP	DLP247	26.1303	-98.0567	Ae. aegypti	Male	1	17-S1-2362	4	0	0	729	0.018	9.81	1318	0.075	-25.81	4.22	254.914	71.9942	150.393	374.549
42	2017-10-20	LP	DLP247	26.1303	-98.0567	Ae. aegypti	Unfed	5	17-S1-2363	1	0	0	11745	0.199	14.02	9206	1.063	-22.09	5.33	254.914	71.9942	150.393	374.549
42	2017-10-20	LP	DLP247	26.1303	-98.0567	Ae. aegypti	Unfed	5	17-S1-2364	1	0	0	11939	0.203	14.78	9596	1.097	-21.05	5.4	254.914	71.9942	150.393	374.549
42	2017-10-20	LP	DLP247	26.1303	-98.0567	Ae. aegypti	Unfed	3	17-S1-2365	2	0	0	4836	0.123	10.55	4654	0.767	-22.93	6.26	254.914	71.9942	150.393	374.549
42	2017-10-20	LP	DLP247	26.1303	-98.0567	Ae. aegypti	Gravid	1	17-S1-2366	1	0	0	2257	0.043	12.06	2437	0.256	-23.02	5.98	254.914	71.9942	150.393	374.549
42	2017-10-20	TB	DTB4	26.1296	-98.0533	Ae. aegypti	Male	5	17-S1-2271	4	0	0	4997	0.112	13.78	8900	0.551	-21.28	4.92	197.164	12.9355	176.252	220.326
42	2017-10-20	TB	DTB4	26.1296	-98.0533	Ae. aegypti	Male	5	17-S1-2272	2	0	0	3771	0.098	17.77	2887	0.472	-22.18	4.8	197.164	12.9355	176.252	220.326
42	2017-10-20	TB	DTB4	26.1296	-98.0533	Ae. aegypti	Male	5	17-S1-2274	4	0	0	4964	0.112	16.43	8761	0.547	-18.82	4.86	197.164	12.9355	176.252	220.326
42	2017-10-20	TB	DTB4	26.1296	-98.0533	Ae. aegypti	Male	5	17-S1-2275	4	0	0	3931	0.09	16.29	7926	0.49	-21.93	5.45	197.164	12.9355	176.252	220.326
42	2017-10-20	TB	DTB4	26.1296	-98.0533	Ae. aegypti	Male	5	17-S1-2276	4	0	0	5143	0.115	17.54	8703	0.535	-18.97	4.67	197.164	12.9355	176.252	220.326
42	2017-10-20	TB	DTB4	26.1296	-98.0533	Ae. aegypti	Male	5	17-S1-2277	2	0	0	3311	0.086	15.35	2787	0.455	-18.55	5.27	197.164	12.9355	176.252	220.326
42	2017-10-20	TB	DTB4	26.1296	-98.0533	Ae. aegypti	Male	1	17-S1-2278	2	0	0	469	0.013	8.03	296	0.048	-24.44	3.73	197.164	12.9355	176.252	220.326
42	2017-10-20	TB	DTB4	26.1296	-98.0533	Ae. aegypti	Unfed	5	17-S1-2280	2	0	0	8694	0.218	13.29	5798	0.991	-21.96	4.55	197.164	12.9355	176.252	220.326
42	2017-10-20	TB	DTB4	26.1296	-98.0533	Ae. aegypti	Unfed	5	17-S1-2281	3	0	0	6203	0.157	13.45	5039	0.84	-21.54	5.35	197.164	12.9355	176.252	220.326
42	2017-10-20	TB	DTB4	26.1296	-98.0533	Ae. aegypti	Unfed	5	17-S1-2282	2	0	0	4522	0.117	11.8	3535	0.58	-22.08	4.95	197.164	12.9355	176.252	220.326
42	2017-10-20	TB	DTB4	26.1296	-98.0533	Ae. aegypti	Unfed	5	17-S1-2283	3	0	0	5973	0.153	13.63	4087	0.675	-20.33	4.42	197.164	12.9355	176.252	220.326
42	2017-10-20	TB	DTB4	26.1296	-98.0533	Ae. aegypti	Gravid	2	17-S1-2284	2	0	0	4556	0.117	8.85	3731	0.607	-20.93	5.18	197.164	12.9355	176.252	220.326
42	2017-10-20	TB	DTB8	26.1294	-98.0524	Ae. aegypti	Male	5	17-S1-2393	4	0	0	3935	0.089	15.34	6713	0.408	-21.38	4.56	305.302	21.1105	258.245	352.624
42	2017-10-20	TB	DTB8	26.1294	-98.0524	Ae. aegypti	Male	5	17-S1-2394	4	0	0	4714	0.107	15.34	9551	0.599	-21.17	5.62	305.302	21.1105	258.245	352.624
42	2017-10-20	TB	DTB8	26.1294	-98.0524	Ae. aegypti	Male	1	17-S1-2395	4	0	0	706	0.017	12.47	1107	0.063	-21.91	3.65	305.302	21.1105	258.245	352.624
42	2017-10-20	TB	DTB8	26.1294	-98.0524	Ae. aegypti	Unfed	5	17-S1-2396	2	0	0	5978	0.15	14.39	5006	0.831	-21.57	5.53	305.302	21.1105	258.245	352.624
42	2017-10-20	TB	DTB8	26.1294	-98.0524	Ae. aegypti	Unfed	5	17-S1-2397	3	0	0	4880	0.124	11.31	4013	0.656	-21.67	5.27	305.302	21.1105	258.245	352.624
42	2017-10-20	TB	DTB8	26.1294	-98.0524	Ae. aegypti	Unfed	5	17-S1-2398	2	0	0	1807	0.048	10.73	1346	0.218	-24.02	4.57	305.302	21.1105	258.245	352.624
42	2017-10-20	TB	DTB8	26.1294	-98.0524	Ae. aegypti	Unfed	5	17-S1-2399	3	0	0	4857	0.124	16.77	3734	0.609	-20.04	4.9	305.302	21.1105	258.245	352.624
42	2017-10-20	TB	DTB8	26.1294	-98.0524	Ae. aegypti	Unfed	5	17-S1-2400	2	0	0	8791	0.216	13.92	6766	1.161	-21.34	5.38	305.302	21.1105	258.245	352.624
42	2017-10-20	TB	DTB8	26.1294	-98.0524	Ae. aegypti	Gravid	2	17-S1-2401	2	0	0	2875	0.075	14.6	2131	0.345	-19.59	4.58	305.302	21.1105	258.245	352.624
42	2017-10-20	TB	DTB12	26.1289	-98.0517	Ae. aegypti	Male	5	17-S1-2410	2	0	0	4443	0.115	9.75	3706	0.612	-22.48	5.34	351.787	19.5608	318.958	401.095
42	2017-10-20	TB	DTB12	26.1289	-98.0517	Ae. aegypti	Unfed	5	17-S1-2411	3	0	0	6728	0.171	8.68	4559	0.757	-20.69	4.42	351.787	19.5608	318.958	401.095
42	2017-10-20	TB	DTB12	26.1289	-98.0517	Ae. aegypti	Unfed	2	17-S1-2412	2	0	0	2654	0.07	10.24	1901	0.309	-22.63	4.41	351.787	19.5608	318.958	401.095
42	2017-10-20	TB	DTB12	26.1289	-98.0517	Ae. aegypti	Gravid	1	17-S1-2413	2	0	0	2151	0.057	14.1	1886	0.306	-22.16	5.37	351.787	19.5608	318.958	401.095
43	2017-10-26	LP	CLP101	26.1277	-98.0557	Ae. aegypti	Unfed	5	17-SI-2826	1	0	0	6455	0.152	11.68	5948	0.741	-23.69	4.87	96.0116	26.2848	69.439	157.464
43	2017-10-26	LP	CLP101	26.1277	-98.0557	Ae. aegypti	Gravid	1	17-SI-2827	1	0	0	5193	0.125	11.02	4793	0.604	-21.58	4.83	96.0116	26.2848	69.439	157.464
43	2017-10-26	LP	CLP15	26.1291	-98.0557	Ae. aegypti	Male	2	17-SI-2854	4	0	0	1997	0.046	12.79	3354	0.198	-20.76	4.32	151.588	39.211	76.2972	236.075
43	2017-10-26	LP	CLP15	26.1291	-98.0557	Ae. aegypti	Unfed	2	17-SI-2855	1	0	0	2532	0.062	4.63	1432	0.273	-23.29	4.38	151.588	39.211	76.2972	236.075
43	2017-10-26	LP	CLP18	26.1289	-98.0551	Ae. aegypti	Gravid	1	17-SI-2830	1	0	0	3571	0.087	12.36	3396	0.424	-24.86	4.87	127.843	45.0374	24.9965	201.003
43	2017-10-26	LP	CLP24	26.128	-98.0552	Ae. aegypti	Gravid	4	17-SI-2797	1	0	0	8397	0.196	10.3	8044	1.03	-20.26	5.26	226.006	27.8011	170.62	267.425
43	2017-10-27	LP	DLP211	26.1294	-98.0553	Ae. aegypti	Gravid	2	17-SI-2975	2	1	1	2591	0.065	2126.47	2276	0.35	-21.11	5.37	92.1753	26.2383	41.4769	131.745
43	2017-10-26	LP	CLP24	26.128	-98.0552	Ae. aegypti	Male	4	17-SI-2793	4	1	2	3706	0.084	22.64	7345	0.448	-2.44	5.34	226.006	27.8011	170.62	267.425
43	2017-10-26	LP	CLP27	26.128	-98.0559	Ae. aegypti	Male	5	17-SI-2857	4	0	0	5826	0.13	14.25	11088	0.699	-23.05	5.39	104.533	21.4657	81.2888	141.868
43	2017-10-26	LP	CLP27	26.128	-98.0559	Ae. aegypti	Gravid	1	17-SI-2861	1	0	0	2404	0.06	9.29	1976	0.257	-21.82	4.28	104.533	21.4657	81.2888	141.868
43	2017-10-26	LP	CLP32	26.1282	-98.0566	Ae. aegypti	Male	5	17-SI-2806	4	0	0	5736	0.13	17.22	12230	0.797	-21.84	6.14	260.082	20.9608	219.8	292.998
43	2017-10-26	LP	CLP32	26.1282	-98.0566	Ae. aegypti	Male	2	17-SI-2807	4	0	0	1519	0.036	8.94	3357	0.199	-21.49	5.57	260.082	20.9608	219.8	292.998
43	2017-10-26	LP	CLP32	26.1282	-98.0566	Ae. aegypti	Unfed	5	17-SI-2808	1	0	0	8970	0.211	14.35	8083	1.035	-19.79	4.91	260.082	20.9608	219.8	292.998
43	2017-10-26	LP	CLP32	26.1282	-98.0566	Ae. aegypti	Unfed	1	17-SI-2809	1	0	0	2203	0.054	6.05	2300	0.281	-17.56	5.21	260.082	20.9608	219.8	292.998
43	2017-10-26	LP	CLP58	26.1288	-98.0564	Ae. aegypti	Male	5	17-SI-2812	4	0	0	5335	0.121	14.38	11236	0.721	-20.82	5.98	187.305	31.9327	143.768	244.064
43	2017-10-26	LP	CLP58	26.1288	-98.0564	Ae. aegypti	Male	5	17-SI-2813	4	0	0	3860	0.088	11.88	7155	0.437	-22.36	4.94	187.305	31.9327	143.768	244.064
43	2017-10-26	LP	CLP58	26.1288	-98.0564	Ae. aegypti	Male	4	17-SI-2814	2	0	0	4604	0.118	14.15	4289	0.758	-21.48	6.45	187.305	31.9327	143.768	244.064
43	2017-10-26	LP	CLP58	26.1288	-98.0564	Ae. aegypti	Unfed	5	17-SI-2815	1	0	0	11687	0.269	10.9	9218	1.193	-18.96	4.44	187.305	31.9327	143.768	244.064
43	2017-10-26	LP	CLP58	26.1288	-98.0564	Ae. aegypti	Unfed	5	17-SI-2816	1	0	0	9167	0.213	9.26	8328	1.064	-21.32	5	187.305	31.9327	143.768	244.064
43	2017-10-26	LP	CLP58	26.1288	-98.0564	Ae. aegypti	Unfed	5	17-SI-2817	3	0	0	3641	0.094	14.27	2161	0.37	-21.08	3.94	187.305	31.9327	143.768	244.064
43	2017-10-26	LP	CLP58	26.1288	-98.0564	Ae. aegypti	Unfed	1	17-SI-2818	2	0	0	4525	0.115	15.56	3424	0.594	-21.49	5.17	187.305	31.9327	143.768	244.064
43	2017-10-26	LP	CLP58	26.1288	-98.0564	Ae. aegypti	Gravid	4	17-SI-2819	1	0	0	17281	0.386	12.04	13474	1.889	-19.85	4.9	187.305	31.9327	143.768	244.064
43	2017-10-26	LP	CLP58	26.1288	-98.0564	Ae. aegypti	Gravid	4	17-SI-2820	2	0	0	7814	0.192	12.35	5900	1.062	-20.9	5.53	187.305	31.9327	143.768	244.064
43	2017-10-26	LP	CLP58	26.1288	-98.0564	Ae. aegypti	Gravid	2	17-SI-2821	2	0	0	2953	0.077	12.49	1897	0.326	-20.36	4.25	187.305	31.9327	143.768	244.064
43	2017-10-26	LP	CLP67	26.1285	-98.0561	Ae. aegypti	Male	5	17-SI-2847	2	0	0	13281	0.315	11.2	8617	1.669	-19.55	5.3	164.145	48.0821	107.537	263.128
43	2017-10-26	LP	CLP67	26.1285	-98.0561	Ae. aegypti	Male	4	17-SI-2848	4	0	0	3217	0.072	16.74	6276	0.378	-22.7	5.22	164.145	48.0821	107.537	263.128
43	2017-10-26	LP	CLP67	26.1285	-98.0561	Ae. aegypti	Unfed	2	17-SI-2849	1	0	0	2685	0.066	1.99	2490	0.306	-23.05	4.64	164.145	48.0821	107.537	263.128
43	2017-10-26	LP	CLP67	26.1285	-98.0561	Ae. aegypti	Gravid	3	17-SI-2850	1	0	0	13574	0.31	14.12	11466	1.577	-19.05	5.09	164.145	48.0821	107.537	263.128
43	2017-10-26	LP	CLP78	26.1287	-98.0579	Ae. aegypti	Male	2	17-SI-2802	2	0	0	1731	0.045	8.99	1578	0.268	-23.58	5.92	317.682	11.2545	298.216	337.526
43	2017-10-26	LP	CLP78	26.1287	-98.0579	Ae. aegypti	Unfed	1	17-SI-2803	1	0	0	1410	0.035	2.23	1589	0.193	-25.94	5.56	317.682	11.2545	298.216	337.526
43	2017-10-26	LP	CLP88	26.128	-98.058	Ae. aegypti	Unfed	3	17-SI-2787	1	0	0	4808	0.117	12.59	4407	0.555	-21.67	4.76	336.098	36.2518	297.074	414.21
43	2017-10-26	LP	CLP88	26.128	-98.058	Ae. aegypti	Gravid	1	17-SI-2788	1	0	0	2554	0.062	9.64	2750	0.335	-22.77	5.4	336.098	36.2518	297.074	414.21
43	2017-10-26	LP	CLP91	26.1278	-98.0574	Ae. aegypti	Male	5	17-SI-2833	4	0	0	6245	0.138	17.57	12193	0.785	-21.59	5.7	252.306	13.9066	234.551	275.797
43	2017-10-26	LP	CLP91	26.1278	-98.0574	Ae. aegypti	Male	5	17-SI-2834	2	0	0	2301	0.059	12.35	2202	0.379	-22.7	6.38	252.306	13.9066	234.551	275.797
43	2017-10-26	LP	CLP91	26.1278	-98.0574	Ae. aegypti	Male	5	17-SI-2835	4	0	0	3759	0.084	13.73	7105	0.433	-20.99	5.14	252.306	13.9066	234.551	275.797
43	2017-10-26	LP	CLP91	26.1278	-98.0574	Ae. aegypti	Gravid	4	17-SI-2837	1	0	0	10485	0.243	10.03	9794	1.296	-22.07	5.34	252.306	13.9066	234.551	275.797
43	2017-10-26	LP	CLP91	26.1278	-98.0574	Ae. aegypti	Gravid	4	17-SI-2838	1	0	0	14253	0.325	7.74	11833	1.615	-22.04	4.97	252.306	13.9066	234.551	275.797
43	2017-10-26	LP	CLP24	26.128	-98.0552	Ae. aegypti	Unfed	5	17-SI-2794	1	1	2	8576	0.2	10.15	7842	0.997	7.47	5	226.006	27.8011	170.62	267.425
43	2017-10-26	TB	CTB43	26.1288	-98.0543	Ae. aegypti	Unfed	2	17-SI-2771	2	0	0	3131	0.081	11.99	2163	0.367	-20.89	4.56	129.366	38.2873	68.8242	211.655
43	2017-10-26	TB	CTB43	26.1288	-98.0543	Ae. aegypti	Gravid	2	17-SI-2772	2	0	0	7281	0.18	13.62	5422	0.959	-21.39	5.33	129.366	38.2873	68.8242	211.655
43	2017-10-27	TB	DTB48	26.1291	-98.0543	Ae. aegypti	Male	5	17-SI-2874	4	0	0	5605	0.124	14.96	11101	0.705	-15.8	5.69	147.031	23.7339	103.557	184.461
43	2017-10-27	TB	DTB48	26.1291	-98.0543	Ae. aegypti	Unfed	2	17-SI-2875	2	0	0	3636	0.094	18.14	2835	0.492	-20.43	5.26	147.031	23.7339	103.557	184.461
43	2017-10-27	TB	DTB48	26.1291	-98.0543	Ae. aegypti	Gravid	2	17-SI-2876	2	0	0	4053	0.104	14.17	2775	0.48	-20.83	4.62	147.031	23.7339	103.557	184.461
43	2017-10-27	TB	DTB45	26.1292	-98.0538	Ae. aegypti	Male	5	17-SI-2881	4	0	0	5621	0.125	12.46	9756	0.609	-19.72	4.89	169.278	30.48	112.757	225.86
43	2017-10-27	TB	DTB45	26.1292	-98.0538	Ae. aegypti	Male	5	17-SI-2882	4	0	0	5788	0.128	15.13	10207	0.639	-20.15	4.99	169.278	30.48	112.757	225.86
43	2017-10-27	TB	DTB45	26.1292	-98.0538	Ae. aegypti	Male	5	17-SI-2883	2	0	0	7473	0.187	12.71	5063	0.901	-20.48	4.82	169.278	30.48	112.757	225.86
43	2017-10-27	TB	DTB45	26.1292	-98.0538	Ae. aegypti	Male	5	17-SI-2884	4	0	0	4436	0.099	12.73	8226	0.503	-21.69	5.07	169.278	30.48	112.757	225.86
43	2017-10-27	TB	DTB45	26.1292	-98.0538	Ae. aegypti	Unfed	5	17-SI-2886	2	0	0	4304	0.111	13.71	3403	0.602	-23.89	5.41	169.278	30.48	112.757	225.86
43	2017-10-27	TB	DTB45	26.1292	-98.0538	Ae. aegypti	Unfed	5	17-SI-2887	3	0	0	7789	0.196	12.7	5654	1.028	-20.46	5.25	169.278	30.48	112.757	225.86
43	2017-10-27	TB	DTB45	26.1292	-98.0538	Ae. aegypti	Gravid	4	17-SI-2888	2	0	0	9558	0.239	9.82	6214	1.134	-20.72	4.75	169.278	30.48	112.757	225.86
43	2017-10-27	TB	DTB45	26.1292	-98.0538	Ae. aegypti	Gravid	4	17-SI-2889	2	1	1	3771	0.098	1427.59	2973	0.517	-21.61	5.26	169.278	30.48	112.757	225.86
43	2017-10-27	LP	DLP203	26.1296	-98.0569	Ae. aegypti	Male	5	17-SI-2950	4	0	0	5517	0.123	9.53	10115	0.632	-21.26	5.13	250.81	48.9135	182.689	348.519
43	2017-10-27	LP	DLP203	26.1296	-98.0569	Ae. aegypti	Male	5	17-SI-2951	2	0	0	3577	0.091	13.78	2926	0.47	-22.86	5.17	250.81	48.9135	182.689	348.519
43	2017-10-27	LP	DLP203	26.1296	-98.0569	Ae. aegypti	Male	5	17-SI-2952	4	0	0	5501	0.123	14.96	10966	0.691	-21.56	5.63	250.81	48.9135	182.689	348.519
43	2017-10-27	LP	DLP203	26.1296	-98.0569	Ae. aegypti	Male	3	17-SI-2953	4	0	0	2142	0.049	13.17	3935	0.231	-21.59	4.69	250.81	48.9135	182.689	348.519
43	2017-10-27	LP	DLP203	26.1296	-98.0569	Ae. aegypti	Unfed	5	17-SI-2954	1	0	0	9452	0.221	12.29	7973	1.065	-23.16	4.81	250.81	48.9135	182.689	348.519
43	2017-10-27	LP	DLP203	26.1296	-98.0569	Ae. aegypti	Gravid	4	17-SI-2955	2	0	0	8731	0.212	10.21	6414	1.09	-18.68	5.15	250.81	48.9135	182.689	348.519
43	2017-10-27	LP	DLP203	26.1296	-98.0569	Ae. aegypti	Gravid	4	17-SI-2956	2	0	0	12027	0.284	11.77	8420	1.487	-19.97	5.23	250.81	48.9135	182.689	348.519
43	2017-10-27	LP	DLP203	26.1296	-98.0569	Ae. aegypti	Gravid	2	17-SI-2957	2	0	0	2085	0.054	12.9	1854	0.295	-21.6	5.45	250.81	48.9135	182.689	348.519
43	2017-10-26	TB	CTB22	26.1287	-98.0533	Ae. aegypti	Male	2	17-SI-2776	4	0	0	1762	0.041	15.21	3803	0.225	-22.56	5.5	244.836	20.7271	206.929	278.158
43	2017-10-26	TB	CTB22	26.1287	-98.0533	Ae. aegypti	Unfed	2	17-SI-2777	2	0	0	7549	0.183	7.19	7027	1.313	-26.58	7.17	244.836	20.7271	206.929	278.158
43	2017-10-26	LP	CLP18	26.1289	-98.0551	Ae. aegypti	Unfed	1	17-SI-2829	1	0	0	1813	0.045	10.1	1973	0.242	-22.82	5.4	127.843	45.0374	24.9965	201.003
43	2017-10-26	LP	CLP24	26.128	-98.0552	Ae. aegypti	Unfed	5	17-SI-2795	1	0	0	5818	0.14	10.32	5329	0.67	-18.61	4.79	226.006	27.8011	170.62	267.425
43	2017-10-26	LP	CLP24	26.128	-98.0552	Ae. aegypti	Unfed	2	17-SI-2796	2	0	0	2085	0.054	13.83	1564	0.265	-23.64	4.88	226.006	27.8011	170.62	267.425
43	2017-10-26	TB	CTB26	26.1285	-98.0524	Ae. aegypti	Male	5	17-SI-2758	4	0	0	3718	0.084	12.11	6547	0.397	-24.7	4.7	325.267	17.9118	292.928	354.601
43	2017-10-26	TB	CTB26	26.1285	-98.0524	Ae. aegypti	Male	5	17-SI-2759	4	0	0	5978	0.134	12.13	10829	0.687	-21.69	5.13	325.267	17.9118	292.928	354.601
43	2017-10-26	TB	CTB26	26.1285	-98.0524	Ae. aegypti	Male	5	17-SI-2760	4	0	0	3760	0.086	15.32	6371	0.386	-22.32	4.5	325.267	17.9118	292.928	354.601
43	2017-10-26	TB	CTB26	26.1285	-98.0524	Ae. aegypti	Male	5	17-SI-2761	4	0	0	3853	0.087	12.56	6280	0.378	-24.23	4.33	325.267	17.9118	292.928	354.601
43	2017-10-26	TB	CTB26	26.1285	-98.0524	Ae. aegypti	Male	1	17-SI-2762	2	0	0	499	0.013	9.42	406	0.068	-25.22	5.14	325.267	17.9118	292.928	354.601
43	2017-10-26	TB	CTB26	26.1285	-98.0524	Ae. aegypti	Unfed	5	17-SI-2764	3	0	0	11308	0.273	13.65	7139	1.316	-21.78	4.83	325.267	17.9118	292.928	354.601
43	2017-10-26	TB	CTB26	26.1285	-98.0524	Ae. aegypti	Unfed	5	17-SI-2765	2	0	0	7368	0.183	13.35	4978	0.879	-21.15	4.8	325.267	17.9118	292.928	354.601
43	2017-10-26	TB	CTB26	26.1285	-98.0524	Ae. aegypti	Gravid	4	17-SI-2766	2	0	0	13592	0.319	10.71	9003	1.761	-22.3	5.51	325.267	17.9118	292.928	354.601
43	2017-10-26	TB	CTB26	26.1285	-98.0524	Ae. aegypti	Gravid	1	17-SI-2767	2	0	0	1346	0.035	11.38	1127	0.19	-20.64	5.39	325.267	17.9118	292.928	354.601
43	2017-10-26	TB	CTB39	26.1283	-98.0534	Ae. aegypti	Male	2	17-SI-2779	4	0	0	682	0.017	11.66	1327	0.077	-20.97	4.55	265.858	23.1103	222.259	302.203
43	2017-10-26	TB	CTB39	26.1283	-98.0534	Ae. aegypti	Unfed	1	17-SI-2782	2	0	0	466	0.012	16.13	445	0.075	-24.61	5.99	265.858	23.1103	222.259	302.203
43	2017-10-26	TB	CTB39	26.1283	-98.0534	Ae. aegypti	Gravid	1	17-SI-2783	2	0	0	2802	0.072	12.27	2068	0.353	-17.61	4.88	265.858	23.1103	222.259	302.203
43	2017-10-27	LP	DLP211	26.1294	-98.0553	Ae. aegypti	Unfed	5	17-SI-2973	1	0	0	10806	0.254	11.1	7832	1.043	-21.39	4.11	92.1753	26.2383	41.4769	131.745
43	2017-10-27	LP	DLP211	26.1294	-98.0553	Ae. aegypti	Unfed	1	17-SI-2974	1	0	0	703	0.018	12.05	820	0.102	-24.7	5.79	92.1753	26.2383	41.4769	131.745
43	2017-10-27	LP	DLP215	26.1302	-98.0554	Ae. aegypti	Male	4	17-SI-2897	2	0	0	4111	0.107	13.84	3013	0.526	-21.88	4.92	38.0086	10.1863	22.2628	56.3929
43	2017-10-27	LP	DLP215	26.1302	-98.0554	Ae. aegypti	Unfed	5	17-SI-2898	1	0	0	7674	0.186	12.39	6275	0.847	-23.27	4.56	38.0086	10.1863	22.2628	56.3929
43	2017-10-27	LP	DLP215	26.1302	-98.0554	Ae. aegypti	Unfed	1	17-SI-2899	1	0	0	2617	0.065	8.21	1771	0.23	-20.8	3.54	38.0086	10.1863	22.2628	56.3929
43	2017-10-27	LP	DLP223	26.1309	-98.0573	Ae. aegypti	Male	5	17-SI-2963	4	0	0	5390	0.12	13.58	11618	0.734	-20.94	6.12	222.036	11.0531	206.42	245.811
43	2017-10-27	LP	DLP223	26.1309	-98.0573	Ae. aegypti	Male	5	17-SI-2964	4	0	0	5766	0.128	6.39	11744	0.744	-20.06	5.81	222.036	11.0531	206.42	245.811
43	2017-10-27	LP	DLP223	26.1309	-98.0573	Ae. aegypti	Male	3	17-SI-2965	2	0	0	2820	0.072	7.08	2402	0.378	-23.25	5.25	222.036	11.0531	206.42	245.811
43	2017-10-27	LP	DLP223	26.1309	-98.0573	Ae. aegypti	Unfed	5	17-SI-2966	1	0	0	8780	0.208	12.87	6455	0.853	-22.01	4.09	222.036	11.0531	206.42	245.811
43	2017-10-27	LP	DLP223	26.1309	-98.0573	Ae. aegypti	Unfed	5	17-SI-2967	1	0	0	7300	0.174	15.53	5961	0.79	-20.62	4.53	222.036	11.0531	206.42	245.811
43	2017-10-27	LP	DLP223	26.1309	-98.0573	Ae. aegypti	Unfed	2	17-SI-2968	1	0	0	2001	0.05	11.66	1387	0.173	-21.45	3.48	222.036	11.0531	206.42	245.811
43	2017-10-27	LP	DLP223	26.1309	-98.0573	Ae. aegypti	Gravid	1	17-SI-2969	2	0	0	3754	0.093	11.52	3134	0.487	-21.41	5.22	222.036	11.0531	206.42	245.811
43	2017-10-27	LP	DLP224	26.1309	-98.0575	Ae. aegypti	Male	5	17-SI-2979	4	0	0	5149	0.115	6.5	9209	0.566	-22.65	4.91	241.398	10.5051	226.474	263.801
43	2017-10-27	LP	DLP224	26.1309	-98.0575	Ae. aegypti	Male	5	17-SI-2980	2	0	0	5292	0.128	9.72	4443	0.694	-22.8	5.42	241.398	10.5051	226.474	263.801
43	2017-10-27	LP	DLP224	26.1309	-98.0575	Ae. aegypti	Male	2	17-SI-2981	4	0	0	2023	0.047	7.2	3966	0.232	-20.89	4.95	241.398	10.5051	226.474	263.801
43	2017-10-27	LP	DLP224	26.1309	-98.0575	Ae. aegypti	Unfed	5	17-SI-2982	1	0	0	8612	0.181	13.32	8719	1.098	-22.98	6.07	241.398	10.5051	226.474	263.801
43	2017-10-27	LP	DLP224	26.1309	-98.0575	Ae. aegypti	Unfed	5	17-SI-2983	1	0	0	7797	0.164	16.35	7890	0.985	-21.53	6.01	241.398	10.5051	226.474	263.801
43	2017-10-27	LP	DLP224	26.1309	-98.0575	Ae. aegypti	Unfed	2	17-SI-2984	1	0	0	3186	0.065	13.94	3479	0.398	-22.16	6.09	241.398	10.5051	226.474	263.801
43	2017-10-27	LP	DLP224	26.1309	-98.0575	Ae. aegypti	Gravid	1	17-SI-2985	2	0	0	4786	0.116	7.94	4013	0.622	-20.38	5.35	241.398	10.5051	226.474	263.801
43	2017-10-27	LP	DLP225	26.1309	-98.0577	Ae. aegypti	Male	3	17-SI-2993	2	0	0	2630	0.065	14.57	2690	0.416	-24.53	6.38	400.952	40.0045	331.151	477.351
43	2017-10-27	LP	DLP225	26.1309	-98.0577	Ae. aegypti	Unfed	5	17-SI-2994	1	0	0	8226	0.172	17.43	8929	1.139	-23.93	6.61	400.952	40.0045	331.151	477.351
43	2017-10-27	LP	DLP225	26.1309	-98.0577	Ae. aegypti	Unfed	3	17-SI-2995	1	0	0	7951	0.167	11.33	8124	1.02	-22.63	6.11	400.952	40.0045	331.151	477.351
43	2017-10-27	LP	DLP227	26.1309	-98.0581	Ae. aegypti	Male	5	17-SI-2999	4	0	0	5030	0.113	12.1	10692	0.661	-24.69	5.86	428.454	37.6862	364.247	501.704
43	2017-10-27	LP	DLP227	26.1309	-98.0581	Ae. aegypti	Male	2	17-SI-3000	4	0	0	661	0.016	12.96	1571	0.089	-23.67	5.51	428.454	37.6862	364.247	501.704
43	2017-10-27	LP	DLP227	26.1309	-98.0581	Ae. aegypti	Unfed	5	17-SI-3001	1	0	0	7357	0.154	10.16	8221	1.024	-21.13	6.64	428.454	37.6862	364.247	501.704
43	2017-10-27	LP	DLP227	26.1309	-98.0581	Ae. aegypti	Unfed	5	17-SI-3002	1	0	0	7730	0.163	13.22	7622	0.942	-22.62	5.78	428.454	37.6862	364.247	501.704
43	2017-10-27	LP	DLP227	26.1309	-98.0581	Ae. aegypti	Unfed	1	17-SI-3003	1	0	0	673	0.009	18.55	672	0.052	-21.26	5.56	428.454	37.6862	364.247	501.704
43	2017-10-27	LP	DLP227	26.1309	-98.0581	Ae. aegypti	Gravid	1	17-SI-3004	2	0	0	2840	0.07	11.08	2477	0.38	-22.33	5.42	428.454	37.6862	364.247	501.704
43	2017-10-27	LP	DLP237	26.1301	-98.0571	Ae. aegypti	Male	2	17-SI-2903	4	0	0	1565	0.036	14.19	2593	0.151	-20.7	4.15	195.851	4.17682	189.106	202.675
43	2017-10-27	LP	DLP237	26.1301	-98.0571	Ae. aegypti	Unfed	5	17-SI-2904	1	0	0	7858	0.188	13.82	6012	0.804	-20.62	4.27	195.851	4.17682	189.106	202.675
43	2017-10-27	LP	DLP237	26.1301	-98.0571	Ae. aegypti	Unfed	2	17-SI-2905	1	0	0	2894	0.071	11.89	2395	0.308	-22.52	4.3	195.851	4.17682	189.106	202.675
43	2017-10-27	LP	DLP237	26.1301	-98.0571	Ae. aegypti	Gravid	4	17-SI-2907	2	0	0	23135	0.316	10.82	24869	1.748	-19.91	5.53	195.851	4.17682	189.106	202.675
43	2017-10-27	LP	DLP240	26.13	-98.0564	Ae. aegypti	Male	5	17-SI-2909	2	0	0	9141	0.131	14.95	10258	0.634	-20.31	4.86	246.723	42.8348	171.329	327.721
43	2017-10-27	LP	DLP240	26.13	-98.0564	Ae. aegypti	Male	5	17-SI-2910	4	0	0	4942	0.111	10.26	8913	0.548	-23.67	4.96	246.723	42.8348	171.329	327.721
43	2017-10-27	LP	DLP240	26.13	-98.0564	Ae. aegypti	Male	5	17-SI-2911	4	0	0	4294	0.097	14.55	7980	0.486	-19.96	5.04	246.723	42.8348	171.329	327.721
43	2017-10-27	LP	DLP240	26.13	-98.0564	Ae. aegypti	Male	5	17-SI-2912	4	0	0	6618	0.146	10.5	12710	0.816	-21.74	5.57	246.723	42.8348	171.329	327.721
43	2017-10-27	LP	DLP240	26.13	-98.0564	Ae. aegypti	Male	3	17-SI-2913	4	0	0	3507	0.079	8.12	8789	0.541	-21.17	6.84	246.723	42.8348	171.329	327.721
43	2017-10-27	LP	DLP240	26.13	-98.0564	Ae. aegypti	Unfed	5	17-SI-2914	1	0	0	10392	0.242	16.01	9267	1.294	-21.26	5.34	246.723	42.8348	171.329	327.721
43	2017-10-27	LP	DLP240	26.13	-98.0564	Ae. aegypti	Unfed	5	17-SI-2915	1	0	0	7825	0.187	11.2	6333	0.844	-22.3	4.51	246.723	42.8348	171.329	327.721
43	2017-10-27	LP	DLP240	26.13	-98.0564	Ae. aegypti	Unfed	5	17-SI-2916	1	0	0	8940	0.21	10.98	7420	0.999	-21.35	4.75	246.723	42.8348	171.329	327.721
43	2017-10-27	LP	DLP240	26.13	-98.0564	Ae. aegypti	Gravid	4	17-SI-2917	2	0	0	13628	0.322	14.07	9153	1.627	-19.27	5.05	246.723	42.8348	171.329	327.721
43	2017-10-27	LP	DLP240	26.13	-98.0564	Ae. aegypti	Gravid	4	17-SI-2918	2	0	0	9054	0.219	12.52	6987	1.173	-20.29	5.36	246.723	42.8348	171.329	327.721
43	2017-10-27	LP	DLP240	26.13	-98.0564	Ae. aegypti	Gravid	3	17-SI-2919	2	0	0	5709	0.143	11.01	4981	0.819	-22.38	5.73	246.723	42.8348	171.329	327.721
43	2017-10-27	LP	DLP241	26.1299	-98.0562	Ae. aegypti	Unfed	1	17-SI-2940	2	1	1	641	0.017	12762.9	551	0.086	-24.83	5.08	111.557	8.26608	100.453	128.303
43	2017-10-27	LP	DLP242	26.1299	-98.056	Ae. aegypti	Unfed	3	17-SI-2925	1	1	2	5384	0.13	10.62	4801	0.623	8.2	4.79	182.972	67.5702	84.0501	301.822
43	2017-10-27	LP	DLP241	26.1299	-98.0562	Ae. aegypti	Male	5	17-SI-2929	2	0	0	4143	0.105	13.3	3298	0.523	-22.69	5	111.557	8.26608	100.453	128.303
43	2017-10-27	LP	DLP241	26.1299	-98.0562	Ae. aegypti	Male	5	17-SI-2931	4	0	0	6531	0.144	12.41	12583	0.807	-21.55	5.59	111.557	8.26608	100.453	128.303
43	2017-10-27	LP	DLP241	26.1299	-98.0562	Ae. aegypti	Male	5	17-SI-2932	4	0	0	5919	0.132	11.55	10389	0.65	-21.3	4.93	111.557	8.26608	100.453	128.303
43	2017-10-27	LP	DLP241	26.1299	-98.0562	Ae. aegypti	Male	5	17-SI-2933	4	0	0	5093	0.114	10.71	8858	0.545	-21.69	4.78	111.557	8.26608	100.453	128.303
43	2017-10-27	LP	DLP241	26.1299	-98.0562	Ae. aegypti	Male	5	17-SI-2934	4	0	0	5437	0.122	8.31	9539	0.59	-22.12	4.85	111.557	8.26608	100.453	128.303
43	2017-10-27	LP	DLP241	26.1299	-98.0562	Ae. aegypti	Male	5	17-SI-2935	2	0	0	4721	0.118	11.49	3362	0.536	-21.84	4.52	111.557	8.26608	100.453	128.303
43	2017-10-27	LP	DLP241	26.1299	-98.0562	Ae. aegypti	Male	1	17-SI-2936	4	0	0	844	0.02	19.29	1503	0.086	-17.26	4.25	111.557	8.26608	100.453	128.303
43	2017-10-27	LP	DLP241	26.1299	-98.0562	Ae. aegypti	Unfed	5	17-SI-2937	1	0	0	10415	0.244	12.36	8112	1.091	-21.36	4.47	111.557	8.26608	100.453	128.303
43	2017-10-27	LP	DLP241	26.1299	-98.0562	Ae. aegypti	Unfed	5	17-SI-2938	1	0	0	10115	0.24	11.65	6673	0.892	-22.24	3.71	111.557	8.26608	100.453	128.303
43	2017-10-27	LP	DLP241	26.1299	-98.0562	Ae. aegypti	Unfed	5	17-SI-2939	1	0	0	11294	0.265	10.57	7921	1.082	-20.58	4.09	111.557	8.26608	100.453	128.303
43	2017-10-27	LP	DLP247	26.1303	-98.0567	Ae. aegypti	Gravid	1	17-SI-2947	2	1	1	1585	0.041	33.84	1532	0.24	-23.61	5.87	254.914	71.9942	150.393	374.549
43	2017-10-26	TB	CTB39	26.1283	-98.0534	Ae. aegypti	Unfed	5	17-SI-2781	2	1	1	6631	0.166	27.39	4293	0.745	-18.92	4.48	265.858	23.1103	222.259	302.203
43	2017-10-27	LP	DLP242	26.1299	-98.056	Ae. aegypti	Gravid	1	17-SI-2926	2	0	0	1913	0.05	14.17	1617	0.254	-21.16	5.13	182.972	67.5702	84.0501	301.822
43	2017-10-26	TB	CTB39	26.1283	-98.0534	Ae. aegypti	Unfed	5	17-SI-2780	3	1	2	5368	0.137	12.5	3554	0.616	116.68	4.51	265.858	23.1103	222.259	302.203
43	2017-10-27	LP	DLP244	26.1303	-98.0559	Ae. aegypti	Unfed	1	17-SI-2922	1	0	0	1639	0.041	12.68	1508	0.189	-23.41	4.62	248.499	48.5992	156.837	334.888
43	2017-10-27	LP	DLP244	26.1303	-98.0559	Ae. aegypti	Gravid	1	17-SI-2923	2	0	0	2641	0.068	10.08	2454	0.394	-22.76	5.78	248.499	48.5992	156.837	334.888
43	2017-10-27	LP	DLP247	26.1303	-98.0567	Ae. aegypti	Unfed	1	17-SI-2946	1	0	0	2924	0.072	12.95	2450	0.313	-24.3	4.34	254.914	71.9942	150.393	374.549
43	2017-10-27	TB	DTB4	26.1296	-98.0533	Ae. aegypti	Male	5	17-SI-2866	2	0	0	3575	0.092	10.8	2666	0.46	-22.19	5.02	197.164	12.9355	176.252	220.326
43	2017-10-27	TB	DTB4	26.1296	-98.0533	Ae. aegypti	Male	4	17-SI-2867	4	0	0	2630	0.06	15.68	4861	0.289	-21.86	4.85	197.164	12.9355	176.252	220.326
43	2017-10-27	TB	DTB4	26.1296	-98.0533	Ae. aegypti	Unfed	5	17-SI-2868	2	0	0	3168	0.081	12.19	2967	0.512	-24.15	6.31	197.164	12.9355	176.252	220.326
43	2017-10-27	TB	DTB4	26.1296	-98.0533	Ae. aegypti	Unfed	5	17-SI-2869	3	0	0	3604	0.093	14.8	2727	0.471	-22.45	5.08	197.164	12.9355	176.252	220.326
43	2017-10-27	TB	DTB4	26.1296	-98.0533	Ae. aegypti	Unfed	3	17-SI-2870	2	0	0	3633	0.094	14.14	2626	0.451	-21.37	4.8	197.164	12.9355	176.252	220.326
43	2017-10-27	TB	DTB4	26.1296	-98.0533	Ae. aegypti	Gravid	4	17-SI-2871	2	0	0	5997	0.151	11.59	4448	0.779	-21.59	5.15	197.164	12.9355	176.252	220.326
44	2017-11-02	LP	CLP101	26.1277	-98.0557	Ae. aegypti	Unfed	5	17-SI-5115	1	0	0	9134	0.194	8.43	6263	0.728	-20.1	3.75	96.0116	26.2848	69.439	157.464
44	2017-11-02	LP	CLP101	26.1277	-98.0557	Ae. aegypti	Gravid	4	17-SI-5116	1	0	0	14584	0.299	12.87	9871	1.207	-19.84	4.03	96.0116	26.2848	69.439	157.464
44	2017-11-03	LP	CLP101	26.1277	-98.0557	Ae. aegypti	Male	2	17-SI-5143	4	1	2	2094	0.048	15.03	3258	0.189	-13.96	3.95	96.0116	26.2848	69.439	157.464
44	2017-11-03	LP	CLP101	26.1277	-98.0557	Ae. aegypti	Unfed	5	17-SI-5144	1	0	0	9291	0.199	13.28	6407	0.751	-22.64	3.78	96.0116	26.2848	69.439	157.464
44	2017-11-03	LP	CLP101	26.1277	-98.0557	Ae. aegypti	Unfed	4	17-SI-5145	1	1	2	9410	0.308	8.69	5447	0.608	41.17	1.98	96.0116	26.2848	69.439	157.464
44	2017-11-02	LP	CLP15	26.1291	-98.0557	Ae. aegypti	Male	1	17-SI-5100	4	0	0	755	0.018	7.14	1209	0.068	-22.18	3.74	151.588	39.211	76.2972	236.075
44	2017-11-02	LP	CLP15	26.1291	-98.0557	Ae. aegypti	Unfed	1	17-SI-5101	1	0	0	1949	0.045	7.89	1476	0.169	-21.89	3.79	151.588	39.211	76.2972	236.075
44	2017-11-02	LP	CLP18	26.1289	-98.0551	Ae. aegypti	Gravid	1	17-SI-5125	1	0	0	3897	0.086	9.27	3791	0.436	-18.75	5.07	127.843	45.0374	24.9965	201.003
44	2017-11-02	LP	CLP24	26.128	-98.0552	Ae. aegypti	Gravid	1	17-SI-5131	1	0	0	2670	0.06	18.27	2847	0.327	-22.19	5.44	226.006	27.8011	170.62	267.425
44	2017-11-03	LP	DLP213	26.1298	-98.0554	Ae. aegypti	Gravid	4	17-SI-5164	2	1	1	8008	0.178	40.11	5879	0.871	-21.64	4.89	55.764	20.5723	30.9382	90.0077
44	2017-11-03	LP	DLP213	26.1298	-98.0554	Ae. aegypti	Gravid	4	17-SI-5165	1	0	0	13005	0.27	13.47	9294	1.134	-19.17	4.2	55.764	20.5723	30.9382	90.0077
44	2017-11-03	LP	DLP213	26.1298	-98.0554	Ae. aegypti	Gravid	2	17-SI-5166	2	0	0	5773	0.13	12.45	4887	0.715	-20.75	5.49	55.764	20.5723	30.9382	90.0077
44	2017-11-03	LP	DLP215	26.1302	-98.0554	Ae. aegypti	Gravid	2	17-SI-5187	1	0	0	6394	0.139	12.17	4827	0.559	-19.24	4.01	38.0086	10.1863	22.2628	56.3929
44	2017-11-02	LP	CLP27	26.128	-98.0559	Ae. aegypti	Male	2	17-SI-5106	2	0	0	1281	0.032	11.74	967	0.139	-24.03	4.31	104.533	21.4657	81.2888	141.868
44	2017-11-02	LP	CLP27	26.128	-98.0559	Ae. aegypti	Unfed	5	17-SI-5107	1	0	0	9878	0.21	11.46	6549	0.765	-21.4	3.65	104.533	21.4657	81.2888	141.868
44	2017-11-02	LP	CLP27	26.128	-98.0559	Ae. aegypti	Unfed	5	17-SI-5108	1	0	0	12060	0.251	10.78	8384	1.001	-20.57	3.99	104.533	21.4657	81.2888	141.868
44	2017-11-02	LP	CLP27	26.128	-98.0559	Ae. aegypti	Unfed	5	17-SI-5109	3	0	0	4384	0.101	9.59	3353	0.482	-20.21	4.77	104.533	21.4657	81.2888	141.868
44	2017-11-02	LP	CLP27	26.128	-98.0559	Ae. aegypti	Unfed	5	17-SI-5110	2	0	0	8455	0.187	11.26	6620	0.99	-20.9	5.3	104.533	21.4657	81.2888	141.868
44	2017-11-02	LP	CLP27	26.128	-98.0559	Ae. aegypti	Gravid	4	17-SI-5111	1	0	0	15760	0.32	12.72	10477	1.295	-21.15	4.04	104.533	21.4657	81.2888	141.868
44	2017-11-02	LP	CLP27	26.128	-98.0559	Ae. aegypti	Gravid	2	17-SI-5112	2	0	0	4100	0.095	11.94	3520	0.509	-21.43	5.34	104.533	21.4657	81.2888	141.868
44	2017-11-02	LP	CLP32	26.1282	-98.0566	Ae. aegypti	Male	4	17-SI-5086	4	0	0	3459	0.077	11.87	6579	0.392	-20.41	5.1	260.082	20.9608	219.8	292.998
44	2017-11-02	LP	CLP32	26.1282	-98.0566	Ae. aegypti	Unfed	4	17-SI-5087	1	0	0	6647	0.144	12.43	5101	0.588	-20.58	4.09	260.082	20.9608	219.8	292.998
44	2017-11-02	LP	CLP32	26.1282	-98.0566	Ae. aegypti	Gravid	4	17-SI-5088	1	0	0	12849	0.265	9.46	9625	1.173	-19.41	4.43	260.082	20.9608	219.8	292.998
44	2017-11-02	LP	CLP32	26.1282	-98.0566	Ae. aegypti	Gravid	4	17-SI-5089	1	0	0	11482	0.24	12.31	8224	0.978	-19.11	4.07	260.082	20.9608	219.8	292.998
44	2017-11-02	LP	CLP32	26.1282	-98.0566	Ae. aegypti	Gravid	4	17-SI-5090	2	0	0	11023	0.239	11.8	7896	1.206	-20.23	5.05	260.082	20.9608	219.8	292.998
44	2017-11-02	LP	CLP56	26.1288	-98.0568	Ae. aegypti	Unfed	1	17-SI-5073	1	0	0	2146	0.049	12.42	1605	0.185	-20.4	3.77	211.543	23.9261	188.144	268.114
44	2017-11-02	LP	CLP56	26.1288	-98.0568	Ae. aegypti	Gravid	4	17-SI-5074	1	0	0	13891	0.284	12.2	10786	1.343	-22.08	4.73	211.543	23.9261	188.144	268.114
44	2017-11-02	LP	CLP56	26.1288	-98.0568	Ae. aegypti	Gravid	2	17-SI-5075	1	0	0	5276	0.115	11.12	4219	0.484	-20.18	4.19	211.543	23.9261	188.144	268.114
44	2017-11-02	LP	CLP58	26.1288	-98.0564	Ae. aegypti	Unfed	3	17-SI-5080	1	0	0	6473	0.141	12.39	4703	0.538	-21.4	3.82	187.305	31.9327	143.768	244.064
44	2017-11-02	LP	CLP58	26.1288	-98.0564	Ae. aegypti	Gravid	4	17-SI-5081	1	0	0	15676	0.319	10.14	10776	1.339	-19.94	4.2	187.305	31.9327	143.768	244.064
44	2017-11-02	LP	CLP67	26.1285	-98.0561	Ae. aegypti	Unfed	2	17-SI-5084	1	0	0	4588	0.101	13.26	3207	0.367	-21.63	3.62	164.145	48.0821	107.537	263.128
44	2017-11-02	LP	CLP67	26.1285	-98.0561	Ae. aegypti	Gravid	4	17-SI-5085	1	0	0	17665	0.352	11.63	12264	1.575	-19.86	4.47	164.145	48.0821	107.537	263.128
44	2017-11-02	LP	CLP78	26.1287	-98.0579	Ae. aegypti	Male	4	17-SI-5119	4	0	0	3404	0.076	17	7230	0.437	-22.88	5.73	317.682	11.2545	298.216	337.526
44	2017-11-02	LP	CLP78	26.1287	-98.0579	Ae. aegypti	Unfed	2	17-SI-5120	1	0	0	4589	0.102	12.51	3325	0.382	-19.66	3.76	317.682	11.2545	298.216	337.526
44	2017-11-02	LP	CLP78	26.1287	-98.0579	Ae. aegypti	Gravid	1	17-SI-5121	1	0	0	2624	0.059	11.96	2085	0.238	-21.37	4.02	317.682	11.2545	298.216	337.526
44	2017-11-02	LP	CLP88	26.128	-98.058	Ae. aegypti	Unfed	1	17-SI-5103	1	0	0	1615	0.037	13.17	1180	0.137	-21.89	3.66	336.098	36.2518	297.074	414.21
44	2017-11-02	LP	CLP91	26.1278	-98.0574	Ae. aegypti	Male	1	17-SI-5093	4	0	0	721	0.017	17.19	1451	0.082	-24.68	4.72	252.306	13.9066	234.551	275.797
44	2017-11-02	LP	CLP91	26.1278	-98.0574	Ae. aegypti	Unfed	4	17-SI-5094	1	0	0	8463	0.18	12.55	6638	0.774	-22.59	4.3	252.306	13.9066	234.551	275.797
44	2017-11-02	LP	CLP91	26.1278	-98.0574	Ae. aegypti	Gravid	3	17-SI-5095	1	0	0	10620	0.219	12.33	9661	1.176	-22.08	5.37	252.306	13.9066	234.551	275.797
44	2017-11-02	TB	CTB43	26.1288	-98.0543	Ae. aegypti	Male	2	17-SI-5058	4	0	0	1802	0.042	15.94	3428	0.198	-20.82	4.75	129.366	38.2873	68.8242	211.655
44	2017-11-02	TB	CTB43	26.1288	-98.0543	Ae. aegypti	Unfed	1	17-SI-5059	2	0	0	924	0.024	3.91	694	0.102	-24.51	4.18	129.366	38.2873	68.8242	211.655
44	2017-11-02	TB	CTB43	26.1288	-98.0543	Ae. aegypti	Gravid	4	17-SI-5060	2	0	0	9104	0.199	13.39	7505	1.141	-22.32	5.73	129.366	38.2873	68.8242	211.655
44	2017-11-02	TB	CTB43	26.1288	-98.0543	Ae. aegypti	Gravid	2	17-SI-5061	2	0	0	3834	0.089	12.06	3013	0.433	-21.62	4.87	129.366	38.2873	68.8242	211.655
44	2017-11-02	LP	CLP24	26.128	-98.0552	Ae. aegypti	Unfed	3	17-SI-5130	1	1	2	2677	0.061	14.79	1908	0.22	221.49	3.61	226.006	27.8011	170.62	267.425
44	2017-11-03	TB	DTB48	26.1291	-98.0543	Ae. aegypti	Male	2	17-SI-5221	4	0	0	1779	0.041	11.26	2893	0.166	-16.89	4.08	147.031	23.7339	103.557	184.461
44	2017-11-03	TB	DTB48	26.1291	-98.0543	Ae. aegypti	Unfed	5	17-SI-5222	3	0	0	6705	0.151	11.38	4469	0.647	-20.86	4.29	147.031	23.7339	103.557	184.461
44	2017-11-03	TB	DTB48	26.1291	-98.0543	Ae. aegypti	Unfed	1	17-SI-5223	2	0	0	2165	0.052	11.59	1548	0.221	-21.6	4.24	147.031	23.7339	103.557	184.461
44	2017-11-03	TB	DTB48	26.1291	-98.0543	Ae. aegypti	Gravid	4	17-SI-5224	2	0	0	12526	0.265	14.25	8908	1.377	-21.06	5.19	147.031	23.7339	103.557	184.461
44	2017-11-03	TB	DTB45	26.1292	-98.0538	Ae. aegypti	Male	3	17-SI-5191	4	0	0	2579	0.059	18.69	4006	0.234	-17.44	4	169.278	30.48	112.757	225.86
44	2017-11-03	TB	DTB45	26.1292	-98.0538	Ae. aegypti	Unfed	5	17-SI-5192	3	0	0	6726	0.15	12.35	5377	0.784	-20.7	5.24	169.278	30.48	112.757	225.86
44	2017-11-03	TB	DTB45	26.1292	-98.0538	Ae. aegypti	Unfed	5	17-SI-5193	2	0	0	7788	0.174	11.37	5666	0.837	-20.57	4.81	169.278	30.48	112.757	225.86
44	2017-11-03	LP	DLP203	26.1296	-98.0569	Ae. aegypti	Male	2	17-SI-5214	4	0	0	2010	0.046	11.27	4087	0.239	-25.55	5.2	250.81	48.9135	182.689	348.519
44	2017-11-03	LP	DLP203	26.1296	-98.0569	Ae. aegypti	Unfed	2	17-SI-5215	1	0	0	2041	0.047	11.56	1490	0.172	-22.34	3.65	250.81	48.9135	182.689	348.519
44	2017-11-03	LP	DLP203	26.1296	-98.0569	Ae. aegypti	Gravid	4	17-SI-5216	1	0	0	10942	0.231	13.1	8305	0.995	-21.85	4.3	250.81	48.9135	182.689	348.519
44	2017-11-03	LP	DLP203	26.1296	-98.0569	Ae. aegypti	Gravid	4	17-SI-5217	1	0	0	6952	0.151	14	5750	0.672	-21.44	4.45	250.81	48.9135	182.689	348.519
44	2017-11-02	TB	CTB22	26.1287	-98.0533	Ae. aegypti	Unfed	3	17-SI-5044	2	0	0	4600	0.116	16.43	4238	0.694	-23.11	5.97	244.836	20.7271	206.929	278.158
44	2017-11-02	TB	CTB22	26.1287	-98.0533	Ae. aegypti	Gravid	2	17-SI-5045	2	0	0	7112	0.177	12.86	5376	0.895	-20.08	5.04	244.836	20.7271	206.929	278.158
44	2017-11-02	LP	CLP24	26.128	-98.0552	Ae. aegypti	Male	5	17-SI-5127	4	0	0	4517	0.1	16.88	9882	0.615	-22.28	6.14	226.006	27.8011	170.62	267.425
44	2017-11-03	LP	DLP213	26.1298	-98.0554	Ae. aegypti	Male	5	17-SI-5158	4	1	1	3396	0.076	105.34	5999	0.357	-22.57	4.68	55.764	20.5723	30.9382	90.0077
44	2017-11-02	LP	CLP18	26.1289	-98.0551	Ae. aegypti	Unfed	4	17-SI-5124	1	0	0	7245	0.157	8.82	5367	0.622	-17.76	3.97	127.843	45.0374	24.9965	201.003
44	2017-11-02	LP	CLP24	26.128	-98.0552	Ae. aegypti	Unfed	5	17-SI-5129	1	0	0	12298	0.257	16.18	8796	1.061	-19.23	4.13	226.006	27.8011	170.62	267.425
44	2017-11-02	TB	CTB26	26.1285	-98.0524	Ae. aegypti	Male	4	17-SI-5049	4	0	0	4244	0.096	12.07	8058	0.485	-22.25	5.06	325.267	17.9118	292.928	354.601
44	2017-11-02	TB	CTB26	26.1285	-98.0524	Ae. aegypti	Unfed	5	17-SI-5052	2	0	0	8958	0.191	11.95	7369	1.072	-23.65	5.61	325.267	17.9118	292.928	354.601
44	2017-11-03	LP	DLP213	26.1298	-98.0554	Ae. aegypti	Unfed	5	17-SI-5162	1	1	1	6500	0.141	52.07	5162	0.599	-21.96	4.23	55.764	20.5723	30.9382	90.0077
44	2017-11-02	TB	CTB26	26.1285	-98.0524	Ae. aegypti	Unfed	4	17-SI-5053	2	0	0	5237	0.118	12.33	4160	0.596	-21.61	5.07	325.267	17.9118	292.928	354.601
44	2017-11-02	TB	CTB26	26.1285	-98.0524	Ae. aegypti	Gravid	1	17-SI-5054	2	0	0	1342	0.034	10.43	1140	0.165	-20.7	4.88	325.267	17.9118	292.928	354.601
44	2017-11-03	LP	DLP215	26.1302	-98.0554	Ae. aegypti	Unfed	5	17-SI-5185	1	1	1	10109	0.215	1288.99	7258	0.86	-21.81	4	38.0086	10.1863	22.2628	56.3929
44	2017-11-02	TB	CTB39	26.1283	-98.0534	Ae. aegypti	Male	5	17-SI-5067	2	0	0	5190	0.118	13.39	4525	0.661	-21.57	5.61	265.858	23.1103	222.259	302.203
44	2017-11-02	TB	CTB39	26.1283	-98.0534	Ae. aegypti	Unfed	2	17-SI-5068	2	0	0	1940	0.047	16.19	1604	0.23	-23.99	4.87	265.858	23.1103	222.259	302.203
44	2017-11-02	TB	CTB39	26.1283	-98.0534	Ae. aegypti	Gravid	1	17-SI-5069	2	0	0	1115	0.028	12.54	929	0.134	-21.05	4.69	265.858	23.1103	222.259	302.203
44	2017-11-03	LP	DLP101	26.1277	-98.0557	Ae. aegypti	Gravid	4	17-SI-5146	2	0	0	9179	0.201	11.39	6823	1.017	-19.17	5.07	156.558	94.7667	70.0448	335.758
44	2017-11-03	LP	DLP213	26.1298	-98.0554	Ae. aegypti	Male	1	17-SI-5160	4	0	0	995	0.023	7.19	2273	0.13	-24.18	5.54	55.764	20.5723	30.9382	90.0077
44	2017-11-03	LP	DLP213	26.1298	-98.0554	Ae. aegypti	Unfed	5	17-SI-5161	1	0	0	7670	0.166	15.54	5328	0.618	-20.59	3.72	55.764	20.5723	30.9382	90.0077
44	2017-11-03	LP	DLP213	26.1298	-98.0554	Ae. aegypti	Unfed	3	17-SI-5163	2	0	0	5493	0.125	11.34	4049	0.589	-21.97	4.7	55.764	20.5723	30.9382	90.0077
44	2017-11-03	LP	DLP215	26.1302	-98.0554	Ae. aegypti	Male	2	17-SI-5184	4	0	0	2257	0.051	11.53	4099	0.24	-21.06	4.67	38.0086	10.1863	22.2628	56.3929
44	2017-11-03	LP	DLP215	26.1302	-98.0554	Ae. aegypti	Unfed	3	17-SI-5186	1	0	0	5279	0.117	10.6	3593	0.415	-19.35	3.56	38.0086	10.1863	22.2628	56.3929
44	2017-11-03	LP	DLP223	26.1309	-98.0573	Ae. aegypti	Gravid	3	17-SI-5140	2	0	0	6693	0.147	11.26	5436	0.787	-20.5	5.35	222.036	11.0531	206.42	245.811
44	2017-11-03	LP	DLP223	26.1309	-98.0573	Ae. aegypti	Male	5	17-SI-5235	4	0	0	5131	0.114	11.55	9957	0.618	-20.84	5.44	222.036	11.0531	206.42	245.811
44	2017-11-03	LP	DLP223	26.1309	-98.0573	Ae. aegypti	Male	3	17-SI-5236	2	0	0	1808	0.044	15.04	1947	0.282	-23.36	6.39	222.036	11.0531	206.42	245.811
44	2017-11-03	LP	DLP223	26.1309	-98.0573	Ae. aegypti	Unfed	5	17-SI-5237	1	0	0	10859	0.23	10.07	7650	0.912	-19.93	3.96	222.036	11.0531	206.42	245.811
44	2017-11-03	LP	DLP223	26.1309	-98.0573	Ae. aegypti	Gravid	4	17-SI-5238	1	0	0	9069	0.193	12.57	7911	0.947	-21.05	4.9	222.036	11.0531	206.42	245.811
44	2017-11-03	LP	DLP224	26.1309	-98.0575	Ae. aegypti	Male	5	17-SI-5134	2	0	0	4538	0.105	8.88	4126	0.601	-22.55	5.74	241.398	10.5051	226.474	263.801
44	2017-11-03	LP	DLP224	26.1309	-98.0575	Ae. aegypti	Male	4	17-SI-5135	4	0	0	4546	0.101	10.61	11057	0.702	-20.93	6.96	241.398	10.5051	226.474	263.801
44	2017-11-03	LP	DLP224	26.1309	-98.0575	Ae. aegypti	Unfed	5	17-SI-5136	1	0	0	5618	0.123	13.64	4428	0.513	-22.21	4.17	241.398	10.5051	226.474	263.801
44	2017-11-03	LP	DLP224	26.1309	-98.0575	Ae. aegypti	Unfed	2	17-SI-5137	2	0	0	2246	0.054	7.98	2283	0.284	-21.56	5.3	241.398	10.5051	226.474	263.801
44	2017-11-03	LP	DLP224	26.1309	-98.0575	Ae. aegypti	Gravid	4	17-SI-5138	1	0	0	8262	0.177	8.94	6469	0.762	-20.96	4.3	241.398	10.5051	226.474	263.801
44	2017-11-03	LP	DLP224	26.1309	-98.0575	Ae. aegypti	Gravid	4	17-SI-5139	1	0	0	5582	0.122	15.42	5033	0.584	-21.13	4.8	241.398	10.5051	226.474	263.801
44	2017-11-03	LP	DLP225	26.1309	-98.0577	Ae. aegypti	Male	5	17-SI-5149	4	0	0	5222	0.116	8.63	9564	0.591	-20.9	5.1	400.952	40.0045	331.151	477.351
44	2017-11-03	LP	DLP225	26.1309	-98.0577	Ae. aegypti	Male	1	17-SI-5150	4	0	0	807	0.019	18.89	1706	0.097	-20.52	5.01	400.952	40.0045	331.151	477.351
44	2017-11-03	LP	DLP225	26.1309	-98.0577	Ae. aegypti	Unfed	5	17-SI-5151	1	0	0	6919	0.149	7.94	5940	0.69	-21.49	4.63	400.952	40.0045	331.151	477.351
44	2017-11-03	LP	DLP225	26.1309	-98.0577	Ae. aegypti	Unfed	3	17-SI-5152	1	0	0	6748	0.145	13.79	5805	0.674	-22.76	4.64	400.952	40.0045	331.151	477.351
44	2017-11-03	LP	DLP225	26.1309	-98.0577	Ae. aegypti	Gravid	2	17-SI-5153	1	0	0	5940	0.128	7.71	6177	0.719	-21.47	5.64	400.952	40.0045	331.151	477.351
44	2017-11-03	LP	DLP227	26.1309	-98.0581	Ae. aegypti	Unfed	4	17-SI-5248	1	0	0	8098	0.175	13.76	6354	0.747	-21.06	4.28	428.454	37.6862	364.247	501.704
44	2017-11-03	LP	DLP227	26.1309	-98.0581	Ae. aegypti	Gravid	4	17-SI-5249	1	0	0	12339	0.261	9.88	8898	1.085	-21.02	4.16	428.454	37.6862	364.247	501.704
44	2017-11-03	LP	DLP240	26.13	-98.0564	Ae. aegypti	Male	4	17-SI-5242	4	0	0	3972	0.089	7.8	7216	0.434	-22.09	4.88	246.723	42.8348	171.329	327.721
44	2017-11-03	LP	DLP240	26.13	-98.0564	Ae. aegypti	Unfed	2	17-SI-5244	1	0	0	4551	0.102	9.98	3305	0.383	-23.55	3.77	246.723	42.8348	171.329	327.721
44	2017-11-03	LP	DLP240	26.13	-98.0564	Ae. aegypti	Gravid	4	17-SI-5245	1	0	0	14030	0.292	11.68	9783	1.208	-20.55	4.14	246.723	42.8348	171.329	327.721
44	2017-11-03	LP	DLP240	26.13	-98.0564	Ae. aegypti	Gravid	4	17-SI-5246	2	0	0	7835	0.173	9.88	5560	0.817	-20.97	4.73	246.723	42.8348	171.329	327.721
44	2017-11-03	LP	DLP242	26.1299	-98.056	Ae. aegypti	Unfed	5	17-SI-5179	1	1	1	8879	0.191	340.45	5862	0.683	-21.6	3.57	182.972	67.5702	84.0501	301.822
44	2017-11-03	LP	DLP241	26.1299	-98.0562	Ae. aegypti	Male	5	17-SI-5253	4	0	0	5268	0.117	12.07	10450	0.654	-23.02	5.6	111.557	8.26608	100.453	128.303
44	2017-11-03	LP	DLP241	26.1299	-98.0562	Ae. aegypti	Male	1	17-SI-5254	2	0	0	434	0.013	13.54	537	0.077	-24.85	6.07	111.557	8.26608	100.453	128.303
44	2017-11-03	LP	DLP241	26.1299	-98.0562	Ae. aegypti	Gravid	4	17-SI-5255	1	0	0	18306	0.321	10.4	15106	1.897	-19.88	5.92	111.557	8.26608	100.453	128.303
44	2017-11-03	LP	DLP241	26.1299	-98.0562	Ae. aegypti	Unfed	5	17-SI-5256	1	0	0	12941	0.235	9.6	11044	1.301	-19.58	5.53	111.557	8.26608	100.453	128.303
44	2017-11-03	LP	DLP241	26.1299	-98.0562	Ae. aegypti	Unfed	5	17-SI-5257	1	0	0	8601	0.162	16.23	7579	0.865	-21.69	5.33	111.557	8.26608	100.453	128.303
44	2017-11-03	LP	DLP241	26.1299	-98.0562	Ae. aegypti	Unfed	2	17-SI-5258	2	0	0	3644	0.085	10.58	2824	0.403	-22.85	4.75	111.557	8.26608	100.453	128.303
44	2017-11-03	LP	DLP258	26.1309	-98.0572	Ae. aegypti	Male	2	17-SI-5196	4	0	0	2101	0.048	14.71	4388	0.257	-19.86	5.38	336.098	36.2518	297.074	414.21
44	2017-11-03	LP	DLP258	26.1309	-98.0572	Ae. aegypti	Gravid	1	17-SI-5197	1	0	0	1716	0.04	7.97	1515	0.176	-22.87	4.42	336.098	36.2518	297.074	414.21
44	2017-11-03	LP	DLP258	26.1309	-98.0572	Ae. aegypti	Unfed	4	17-SI-5198	1	0	0	5662	0.124	12.9	5005	0.584	-21.84	4.72	336.098	36.2518	297.074	414.21
44	2017-11-03	LP	DLP242	26.1299	-98.056	Ae. aegypti	Male	5	17-SI-5178	2	0	0	4077	0.094	12.58	3093	0.443	-22.2	4.69	182.972	67.5702	84.0501	301.822
44	2017-11-03	LP	DLP242	26.1299	-98.056	Ae. aegypti	Unfed	3	17-SI-5180	1	0	0	8524	0.183	16.52	6039	0.708	-22.43	3.86	182.972	67.5702	84.0501	301.822
44	2017-11-03	LP	DLP242	26.1299	-98.056	Ae. aegypti	Gravid	3	17-SI-5181	1	0	0	8769	0.187	12.96	7036	0.83	-21.54	4.43	182.972	67.5702	84.0501	301.822
44	2017-11-03	LP	DLP244	26.1303	-98.0559	Ae. aegypti	Male	4	17-SI-5172	2	0	0	3797	0.088	14.41	3014	0.433	-21.89	4.92	248.499	48.5992	156.837	334.888
44	2017-11-03	LP	DLP244	26.1303	-98.0559	Ae. aegypti	Unfed	5	17-SI-5173	1	0	0	8453	0.181	10.76	6531	0.768	-20.57	4.24	248.499	48.5992	156.837	334.888
44	2017-11-03	LP	DLP244	26.1303	-98.0559	Ae. aegypti	Gravid	4	17-SI-5174	1	0	0	9942	0.211	14.74	7480	0.888	-20.46	4.21	248.499	48.5992	156.837	334.888
44	2017-11-03	LP	DLP244	26.1303	-98.0559	Ae. aegypti	Gravid	4	17-SI-5175	1	0	0	10444	0.22	12.6	7969	0.948	-19.5	4.31	248.499	48.5992	156.837	334.888
44	2017-11-03	LP	DLP247	26.1303	-98.0567	Ae. aegypti	Male	5	17-SI-5202	4	0	0	5207	0.115	12.24	9603	0.594	-19.47	5.16	254.914	71.9942	150.393	374.549
44	2017-11-03	LP	DLP247	26.1303	-98.0567	Ae. aegypti	Male	3	17-SI-5203	2	0	0	3965	0.09	10.17	3771	0.536	-21.63	5.93	254.914	71.9942	150.393	374.549
44	2017-11-03	LP	DLP247	26.1303	-98.0567	Ae. aegypti	Unfed	5	17-SI-5204	1	0	0	10342	0.219	7.47	7367	0.871	-18.09	3.97	254.914	71.9942	150.393	374.549
44	2017-11-03	LP	DLP247	26.1303	-98.0567	Ae. aegypti	Unfed	5	17-SI-5205	1	0	0	9563	0.204	13.65	6828	0.807	-20.58	3.96	254.914	71.9942	150.393	374.549
44	2017-11-03	LP	DLP247	26.1303	-98.0567	Ae. aegypti	Unfed	3	17-SI-5206	2	0	0	3819	0.089	12.1	2562	0.364	-15.3	4.11	254.914	71.9942	150.393	374.549
44	2017-11-03	LP	DLP247	26.1303	-98.0567	Ae. aegypti	Gravid	4	17-SI-5207	1	0	0	14417	0.296	9.89	10234	1.27	-20.74	4.29	254.914	71.9942	150.393	374.549
44	2017-11-03	LP	DLP247	26.1303	-98.0567	Ae. aegypti	Gravid	4	17-SI-5208	2	0	0	13588	0.288	9.18	9177	1.431	-20.7	4.97	254.914	71.9942	150.393	374.549
44	2017-11-03	LP	DLP247	26.1303	-98.0567	Ae. aegypti	Gravid	4	17-SI-5209	2	0	0	11547	0.249	9.27	8090	1.233	-20.58	4.95	254.914	71.9942	150.393	374.549
44	2017-11-02	TB	CTB26	26.1285	-98.0524	Ae. aegypti	Unfed	5	17-SI-5050	2	1	1	11934	0.25	21.36	8808	1.339	-22.06	5.36	325.267	17.9118	292.928	354.601
44	2017-11-02	TB	CTB26	26.1285	-98.0524	Ae. aegypti	Unfed	5	17-SI-5051	3	1	1	9767	0.208	20.77	7544	1.106	-19.93	5.32	325.267	17.9118	292.928	354.601
44	2017-11-03	TB	DTB4	26.1296	-98.0533	Ae. aegypti	Male	2	17-SI-5154	2	0	0	1253	0.032	14.65	1005	0.145	-21	4.56	197.164	12.9355	176.252	220.326
44	2017-11-03	TB	DTB4	26.1296	-98.0533	Ae. aegypti	Unfed	2	17-SI-5155	2	0	0	2621	0.062	14.6	2930	0.42	-23.33	6.75	197.164	12.9355	176.252	220.326
45	2017-11-09	LP	CLP15	26.1291	-98.0557	Ae. aegypti	Gravid	1	17-SI-5461	2	0	0	3026	0.076	13.91	2168	0.331	-19.64	4.36	151.588	39.211	76.2972	236.075
45	2017-11-09	LP	CLP25	26.128	-98.0554	Ae. aegypti	Male	3	17-SI-5466	4	0	0	2169	0.049	14.88	3920	0.228	-22.06	4.63	127.893	92.4964	38.9985	303.492
45	2017-11-09	LP	CLP56	26.1288	-98.0568	Ae. aegypti	Male	2	17-SI-5468	2	0	0	2065	0.053	16.71	2033	0.308	-19.83	5.84	211.543	23.9261	188.144	268.114
45	2017-11-09	LP	CLP88	26.128	-98.058	Ae. aegypti	Unfed	1	17-SI-5462	2	0	0	1107	0.03	9.88	884	0.134	-21.88	4.51	336.098	36.2518	297.074	414.21
45	2017-11-09	TB	CTB22	26.1287	-98.0533	Ae. aegypti	Unfed	5	17-SI-5473	3	0	0	4271	0.104	12.94	3589	0.535	-24.82	5.15	244.836	20.7271	206.929	278.158
45	2017-11-09	TB	CTB22	26.1287	-98.0533	Ae. aegypti	Gravid	1	17-SI-5474	2	0	0	4919	0.117	7.84	3871	0.579	-17.84	4.97	244.836	20.7271	206.929	278.158
45	2017-11-09	LP	CLP24	26.128	-98.0552	Ae. aegypti	Unfed	3	17-SI-5459	2	0	0	5284	0.129	16.95	3807	0.589	-20.9	4.58	226.006	27.8011	170.62	267.425
45	2017-11-10	LP	DLP215	26.1302	-98.0554	Ae. aegypti	Unfed	1	17-SI-5487	2	0	0	2344	0.059	14.24	1796	0.268	-21.14	4.58	38.0086	10.1863	22.2628	56.3929
46	2017-11-16	LP	CLP101	26.1277	-98.0557	Ae. aegypti	Male	2	17-SI-5652	4	0	0	2043	0.047	10.16	3554	0.206	-20.05	4.42	96.0116	26.2848	69.439	157.464
46	2017-11-16	LP	CLP101	26.1277	-98.0557	Ae. aegypti	Unfed	4	17-SI-5653	2	0	0	8627	0.194	10.06	6093	0.893	-19.68	4.61	96.0116	26.2848	69.439	157.464
46	2017-11-16	LP	CLP15	26.1291	-98.0557	Ae. aegypti	Unfed	2	17-SI-5671	2	0	0	1728	0.043	14.31	1277	0.185	-20.74	4.35	151.588	39.211	76.2972	236.075
46	2017-11-16	LP	CLP15	26.1291	-98.0557	Ae. aegypti	Gravid	3	17-SI-5672	2	0	0	8110	0.181	12.68	7201	1.077	-17.47	5.94	151.588	39.211	76.2972	236.075
46	2017-11-16	LP	CLP18	26.1289	-98.0551	Ae. aegypti	Gravid	1	17-SI-5657	2	0	0	2910	0.07	12.89	2254	0.322	-16.65	4.63	127.843	45.0374	24.9965	201.003
46	2017-11-16	LP	CLP24	26.128	-98.0552	Ae. aegypti	Gravid	2	17-SI-5643	2	0	0	7032	0.159	13.73	5604	0.815	-21.04	5.12	226.006	27.8011	170.62	267.425
46	2017-11-17	LP	DLP211	26.1294	-98.0553	Ae. aegypti	Gravid	2	17-SI-5761	2	0	0	5359	0.129	15.51	4324	0.637	-20.8	4.94	92.1753	26.2383	41.4769	131.745
46	2017-11-17	LP	DLP213	26.1298	-98.0554	Ae. aegypti	Gravid	4	17-SI-5756	2	0	0	9275	0.216	13.05	7290	1.117	-20.86	5.17	55.764	20.5723	30.9382	90.0077
46	2017-11-16	LP	CLP27	26.128	-98.0559	Ae. aegypti	Male	1	17-SI-5680	4	0	0	1075	0.025	8.09	2703	0.155	-22.55	6.15	104.533	21.4657	81.2888	141.868
46	2017-11-16	LP	CLP27	26.128	-98.0559	Ae. aegypti	Unfed	2	17-SI-5681	2	0	0	4763	0.112	9.64	4148	0.608	-21.78	5.43	104.533	21.4657	81.2888	141.868
46	2017-11-16	LP	CLP32	26.1282	-98.0566	Ae. aegypti	Male	2	17-SI-5674	4	0	0	2433	0.055	14.04	4418	0.257	-21.14	4.66	260.082	20.9608	219.8	292.998
46	2017-11-16	LP	CLP32	26.1282	-98.0566	Ae. aegypti	Gravid	1	17-SI-5675	2	0	0	1879	0.046	11.3	1568	0.229	-20.63	4.93	260.082	20.9608	219.8	292.998
46	2017-11-16	LP	CLP56	26.1288	-98.0568	Ae. aegypti	Male	1	17-SI-5664	2	0	0	502	0.014	19.7	357	0.055	-18.81	4	211.543	23.9261	188.144	268.114
46	2017-11-16	LP	CLP56	26.1288	-98.0568	Ae. aegypti	Unfed	4	17-SI-5665	2	0	0	8357	0.19	11.01	5892	0.871	-19.42	4.58	211.543	23.9261	188.144	268.114
46	2017-11-16	LP	CLP58	26.1288	-98.0564	Ae. aegypti	Male	1	17-SI-5677	4	0	0	573	0.014	12.03	956	0.052	-23.06	3.72	187.305	31.9327	143.768	244.064
46	2017-11-16	LP	CLP58	26.1288	-98.0564	Ae. aegypti	Unfed	2	17-SI-5678	2	0	0	4238	0.1	13.28	2966	0.428	-19.42	4.27	187.305	31.9327	143.768	244.064
46	2017-11-16	LP	CLP78	26.1287	-98.0579	Ae. aegypti	Unfed	2	17-SI-5661	2	0	0	2032	0.05	14.86	1531	0.22	-19.2	4.44	317.682	11.2545	298.216	337.526
46	2017-11-16	LP	CLP88	26.128	-98.058	Ae. aegypti	Male	1	17-SI-5682	4	0	0	1182	0.028	4.19	2140	0.121	-17.9	4.4	336.098	36.2518	297.074	414.21
46	2017-11-16	LP	CLP88	26.128	-98.058	Ae. aegypti	Gravid	3	17-SI-5683	2	0	0	7110	0.164	10.65	5225	0.765	-20.36	4.67	336.098	36.2518	297.074	414.21
46	2017-11-16	LP	CLP24	26.128	-98.0552	Ae. aegypti	Unfed	5	17-SI-5641	3	1	2	7684	0.174	12.45	5399	0.785	118.3	4.51	226.006	27.8011	170.62	267.425
46	2017-11-17	TB	DTB48	26.1291	-98.0543	Ae. aegypti	Male	1	17-SI-5706	2	0	0	1166	0.03	16.02	882	0.131	-22.28	4.39	147.031	23.7339	103.557	184.461
46	2017-11-17	TB	DTB48	26.1291	-98.0543	Ae. aegypti	Unfed	1	17-SI-5707	2	0	0	2664	0.065	9.2	1827	0.268	-23.1	4.12	147.031	23.7339	103.557	184.461
46	2017-11-17	TB	DTB1	26.1297	-98.0541	Ae. aegypti	Unfed	1	17-SI-5702	2	0	0	1894	0.047	14.1	1361	0.198	-21.53	4.25	173.157	49.821	98.8142	266.502
46	2017-11-17	TB	DTB45	26.1292	-98.0538	Ae. aegypti	Unfed	5	17-SI-5712	2	0	0	7463	0.173	9.07	4781	0.703	-20.52	4.07	169.278	30.48	112.757	225.86
46	2017-11-17	TB	DTB45	26.1292	-98.0538	Ae. aegypti	Unfed	2	17-SI-5713	2	0	0	1754	0.043	17.21	1285	0.187	-22.31	4.32	169.278	30.48	112.757	225.86
46	2017-11-17	TB	DTB45	26.1292	-98.0538	Ae. aegypti	Gravid	1	17-SI-5714	2	0	0	1721	0.043	14.42	1396	0.205	-20.37	4.78	169.278	30.48	112.757	225.86
46	2017-11-17	LP	DLP203	26.1296	-98.0569	Ae. aegypti	Male	1	17-SI-5745	4	0	0	882	0.021	7.92	1840	0.103	-24.25	4.94	250.81	48.9135	182.689	348.519
46	2017-11-16	TB	CTB22	26.1287	-98.0533	Ae. aegypti	Gravid	1	17-SI-5635	2	0	0	1732	0.042	12.68	1391	0.199	-18.15	4.71	244.836	20.7271	206.929	278.158
46	2017-11-16	LP	CLP24	26.128	-98.0552	Ae. aegypti	Unfed	3	17-SI-5642	2	0	0	3876	0.091	12.51	2831	0.402	-20.29	4.42	226.006	27.8011	170.62	267.425
46	2017-11-16	TB	CTB26	26.1285	-98.0524	Ae. aegypti	Male	2	17-SI-5629	4	0	0	2438	0.055	12.05	3961	0.23	-18.1	4.16	325.267	17.9118	292.928	354.601
46	2017-11-16	TB	CTB26	26.1285	-98.0524	Ae. aegypti	Unfed	5	17-SI-5630	2	0	0	5862	0.135	13.9	3651	0.526	-21.82	3.88	325.267	17.9118	292.928	354.601
46	2017-11-16	TB	CTB26	26.1285	-98.0524	Ae. aegypti	Unfed	3	17-SI-5631	2	0	0	3464	0.082	13.91	2505	0.358	-24.31	4.38	325.267	17.9118	292.928	354.601
46	2017-11-16	TB	CTB26	26.1285	-98.0524	Ae. aegypti	Gravid	1	17-SI-5632	2	0	0	3233	0.076	11.91	2559	0.364	-18.92	4.77	325.267	17.9118	292.928	354.601
46	2017-11-17	LP	DLP220	26.1307	-98.0562	Ae. aegypti	Male	2	17-SI-5793	2	0	0	1906	0.047	11.37	1608	0.231	-25.15	4.93	269.323	108.724	100.339	422.514
46	2017-11-17	LP	DLP220	26.1307	-98.0562	Ae. aegypti	Unfed	2	17-SI-5794	2	0	0	4493	0.108	12.59	3249	0.47	-19.31	4.36	269.323	108.724	100.339	422.514
46	2017-11-17	LP	DLP220	26.1307	-98.0562	Ae. aegypti	Gravid	1	17-SI-5795	2	0	0	2513	0.061	12.44	2307	0.333	-21.57	5.47	269.323	108.724	100.339	422.514
46	2017-11-16	TB	CTB39	26.1283	-98.0534	Ae. aegypti	Unfed	1	17-SI-5637	2	0	0	1001	0.025	14.83	647	0.096	-21.93	3.75	265.858	23.1103	222.259	302.203
46	2017-11-17	LP	DLP211	26.1294	-98.0553	Ae. aegypti	Unfed	3	17-SI-5762	2	0	0	3111	0.077	14.73	2392	0.351	-20.06	4.58	92.1753	26.2383	41.4769	131.745
46	2017-11-17	LP	DLP213	26.1298	-98.0554	Ae. aegypti	Unfed	4	17-SI-5755	2	0	0	4949	0.12	11.48	3859	0.57	-19.77	4.75	55.764	20.5723	30.9382	90.0077
46	2017-11-17	LP	DLP215	26.1302	-98.0554	Ae. aegypti	Male	2	17-SI-5719	2	0	0	2004	0.049	10.44	1769	0.258	-21.08	5.24	38.0086	10.1863	22.2628	56.3929
46	2017-11-17	LP	DLP223	26.1309	-98.0573	Ae. aegypti	Male	5	17-SI-5776	4	1	3	816	0.02	1104.27	1718	0.085	-13.38	4.35	222.036	11.0531	206.42	245.811
46	2017-11-17	LP	DLP223	26.1309	-98.0573	Ae. aegypti	Male	5	17-SI-5779	4	1	3	662	0.016	1079.2	1105	0.053	-13.61	3.31	222.036	11.0531	206.42	245.811
46	2017-11-17	LP	DLP223	26.1309	-98.0573	Ae. aegypti	Male	5	17-SI-5781	4	1	1	751	0.018	1129.36	1574	0.078	-14.33	4.28	222.036	11.0531	206.42	245.811
46	2017-11-17	LP	DLP215	26.1302	-98.0554	Ae. aegypti	Unfed	1	17-SI-5720	2	0	0	1628	0.041	18.72	1429	0.21	-20.02	5.16	38.0086	10.1863	22.2628	56.3929
46	2017-11-17	LP	DLP223	26.1309	-98.0573	Ae. aegypti	Male	5	17-SI-5777	2	0	0	5100	0.122	13.56	4592	0.68	-23.27	5.57	222.036	11.0531	206.42	245.811
46	2017-11-17	LP	DLP223	26.1309	-98.0573	Ae. aegypti	Male	5	17-SI-5778	2	0	0	5224	0.126	10.39	4636	0.692	-25.08	5.51	222.036	11.0531	206.42	245.811
46	2017-11-17	LP	DLP223	26.1309	-98.0573	Ae. aegypti	Unfed	5	17-SI-5782	3	0	0	7823	0.184	8.9	5969	0.903	-21.03	4.9	222.036	11.0531	206.42	245.811
46	2017-11-17	LP	DLP223	26.1309	-98.0573	Ae. aegypti	Unfed	5	17-SI-5783	2	0	0	9043	0.209	13.04	6528	0.981	-21.68	4.69	222.036	11.0531	206.42	245.811
46	2017-11-17	LP	DLP223	26.1309	-98.0573	Ae. aegypti	Unfed	5	17-SI-5784	3	0	0	9721	0.224	11.82	6896	1.033	-24.15	4.61	222.036	11.0531	206.42	245.811
46	2017-11-17	LP	DLP223	26.1309	-98.0573	Ae. aegypti	Unfed	4	17-SI-5789	2	0	0	9168	0.211	11.32	7257	1.1	-21.69	5.22	222.036	11.0531	206.42	245.811
46	2017-11-17	LP	DLP227	26.1309	-98.0581	Ae. aegypti	Male	5	17-SI-5769	4	1	3	625	0.015	2980.44	1040	0.05	-12.86	3.28	428.454	37.6862	364.247	501.704
46	2017-11-17	LP	DLP227	26.1309	-98.0581	Ae. aegypti	Male	5	17-SI-5770	4	1	2	486	0.012	12.48	824	0.039	57.92	3.2	428.454	37.6862	364.247	501.704
46	2017-11-17	LP	DLP227	26.1309	-98.0581	Ae. aegypti	Male	1	17-SI-5771	4	1	2	236	0.007	16.27	478	0.021	83.31	3.24	428.454	37.6862	364.247	501.704
46	2017-11-17	LP	DLP237	26.1301	-98.0571	Ae. aegypti	Unfed	1	17-SI-5742	2	1	1	794	0.02	21.09	507	0.074	-18.38	3.6	195.851	4.17682	189.106	202.675
46	2017-11-17	LP	DLP225	26.1309	-98.0577	Ae. aegypti	Male	5	17-SI-5765	2	0	0	5658	0.135	6.96	4973	0.745	-20.37	5.5	400.952	40.0045	331.151	477.351
46	2017-11-17	LP	DLP225	26.1309	-98.0577	Ae. aegypti	Gravid	2	17-SI-5766	2	0	0	4395	0.107	7.63	3151	0.463	-20.01	4.32	400.952	40.0045	331.151	477.351
46	2017-11-17	LP	DLP225	26.1309	-98.0577	Ae. aegypti	Unfed	5	17-SI-5767	3	0	0	4243	0.104	15.79	2870	0.424	-19.39	4.09	400.952	40.0045	331.151	477.351
46	2017-11-17	LP	DLP227	26.1309	-98.0581	Ae. aegypti	Unfed	5	17-SI-5772	2	0	0	7588	0.181	15.28	4881	0.732	-20.98	4.04	428.454	37.6862	364.247	501.704
46	2017-11-17	LP	DLP227	26.1309	-98.0581	Ae. aegypti	Unfed	2	17-SI-5773	2	0	0	2225	0.055	11.13	1512	0.221	-20.44	4	428.454	37.6862	364.247	501.704
46	2017-11-17	LP	DLP237	26.1301	-98.0571	Ae. aegypti	Male	1	17-SI-5741	2	0	0	735	0.019	16.55	555	0.081	-24.6	4.25	195.851	4.17682	189.106	202.675
46	2017-11-17	LP	DLP240	26.13	-98.0564	Ae. aegypti	Male	5	17-SI-5733	4	0	0	5326	0.117	10.23	10964	0.685	-24.26	5.83	246.723	42.8348	171.329	327.721
46	2017-11-17	LP	DLP240	26.13	-98.0564	Ae. aegypti	Male	2	17-SI-5734	4	0	0	2346	0.053	11.55	3966	0.229	-18.81	4.31	246.723	42.8348	171.329	327.721
46	2017-11-17	LP	DLP240	26.13	-98.0564	Ae. aegypti	Unfed	5	17-SI-5735	3	0	0	7613	0.181	12.14	5495	0.83	-22.34	4.59	246.723	42.8348	171.329	327.721
46	2017-11-17	LP	DLP240	26.13	-98.0564	Ae. aegypti	Unfed	5	17-SI-5736	2	0	0	6466	0.155	11	4460	0.662	-21.51	4.27	246.723	42.8348	171.329	327.721
46	2017-11-17	LP	DLP240	26.13	-98.0564	Ae. aegypti	Unfed	1	17-SI-5737	2	0	0	1873	0.047	8.04	1527	0.222	-20.38	4.74	246.723	42.8348	171.329	327.721
46	2017-11-17	LP	DLP240	26.13	-98.0564	Ae. aegypti	Gravid	4	17-SI-5738	2	0	0	11874	0.271	9.88	9077	1.439	-22.18	5.3	246.723	42.8348	171.329	327.721
46	2017-11-17	LP	DLP240	26.13	-98.0564	Ae. aegypti	Gravid	1	17-SI-5739	2	0	0	632	0.016	8.08	850	0.124	-17.47	7.57	246.723	42.8348	171.329	327.721
46	2017-11-17	LP	DLP243	26.1298	-98.0558	Ae. aegypti	Gravid	1	17-SI-5722	2	0	0	1683	0.042	13.08	1453	0.216	-19.8	5.1	184.573	79.9907	66.4504	316.17
46	2017-11-17	LP	DLP244	26.1303	-98.0559	Ae. aegypti	Male	1	17-SI-5750	4	1	3	938	0.022	2813.23	1588	0.078	-12.53	3.52	248.499	48.5992	156.837	334.888
46	2017-11-17	LP	DLP241	26.1299	-98.0562	Ae. aegypti	Unfed	4	17-SI-5725	2	0	0	8935	0.203	10	5862	0.868	-20.55	4.27	111.557	8.26608	100.453	128.303
46	2017-11-17	LP	DLP241	26.1299	-98.0562	Ae. aegypti	Gravid	1	17-SI-5726	2	0	0	3389	0.081	13.89	2619	0.38	-19.58	4.68	111.557	8.26608	100.453	128.303
46	2017-11-17	LP	DLP256	26.1306	-98.0585	Ae. aegypti	Gravid	1	17-SI-5730	2	0	0	2641	0.065	12.94	2104	0.306	-17.76	4.69	336.098	36.2518	297.074	414.21
46	2017-11-17	LP	DLP258	26.1309	-98.0572	Ae. aegypti	Unfed	2	17-SI-5790	2	0	0	2431	0.059	14.04	1724	0.247	-19.31	4.16	336.098	36.2518	297.074	414.21
46	2017-11-17	LP	DLP258	26.1309	-98.0572	Ae. aegypti	Gravid	2	17-SI-5791	2	0	0	5934	0.14	11.64	4830	0.707	-19.28	5.05	336.098	36.2518	297.074	414.21
46	2017-11-16	TB	CTB22	26.1287	-98.0533	Ae. aegypti	Unfed	1	17-SI-5634	2	1	1	2880	0.069	23.88	1829	0.262	-20.47	3.81	244.836	20.7271	206.929	278.158
46	2017-11-17	LP	DLP242	26.1299	-98.056	Ae. aegypti	Gravid	2	17-SI-5724	2	0	0	7721	0.177	10.23	5652	0.842	-21.77	4.74	182.972	67.5702	84.0501	301.822
46	2017-11-17	LP	DLP244	26.1303	-98.0559	Ae. aegypti	Unfed	1	17-SI-5751	2	0	0	805	0.021	10.01	584	0.085	-22.62	4.11	248.499	48.5992	156.837	334.888
46	2017-11-17	LP	DLP244	26.1303	-98.0559	Ae. aegypti	Gravid	3	17-SI-5752	2	0	0	7749	0.183	10.17	6077	0.918	-19.33	5.02	248.499	48.5992	156.837	334.888
46	2017-11-17	LP	DLP247	26.1303	-98.0567	Ae. aegypti	Male	2	17-SI-5747	4	0	0	1730	0.039	11.89	5045	0.294	-22.49	7.45	254.914	71.9942	150.393	374.549
46	2017-11-17	LP	DLP247	26.1303	-98.0567	Ae. aegypti	Unfed	1	17-SI-5748	2	0	0	1096	0.028	6.22	888	0.129	-22.01	4.63	254.914	71.9942	150.393	374.549
46	2017-11-17	LP	DLP247	26.1303	-98.0567	Ae. aegypti	Gravid	2	17-SI-5749	2	0	0	3789	0.092	12.57	3442	0.503	-20.42	5.44	254.914	71.9942	150.393	374.549
46	2017-11-17	TB	DTB4	26.1296	-98.0533	Ae. aegypti	Unfed	4	17-SI-5705	2	0	0	4724	0.111	12.7	3877	0.562	-20.43	5.06	197.164	12.9355	176.252	220.326
48	2017-11-30	LP	CLP101	26.1277	-98.0557	Ae. aegypti	Unfed	4	17-SI-5920	2	0	0	3341	0.078	10.67	2370	0.326	-20.44	4.19	96.0116	26.2848	69.439	157.464
48	2017-12-01	LP	DLP211	26.1294	-98.0553	Ae. aegypti	Gravid	1	17-SI-6044	2	0	0	4081	0.094	12.06	3647	0.529	-17.72	5.61	92.1753	26.2383	41.4769	131.745
48	2017-12-01	LP	DLP215	26.1302	-98.0554	Ae. aegypti	Gravid	2	17-SI-6040	2	0	0	4017	0.093	12.95	3357	0.488	-20.71	5.22	38.0086	10.1863	22.2628	56.3929
48	2017-11-30	LP	CLP25	26.128	-98.0554	Ae. aegypti	Unfed	2	17-SI-5929	2	0	0	3246	0.076	9.49	2468	0.339	-23.62	4.49	127.893	92.4964	38.9985	303.492
48	2017-11-30	LP	CLP24	26.128	-98.0552	Ae. aegypti	Male	5	17-SI-5967	4	1	2	754	0.018	9.44	1515	0.075	-12.69	4.12	226.006	27.8011	170.62	267.425
48	2017-11-30	LP	CLP24	26.128	-98.0552	Ae. aegypti	Male	2	17-SI-5969	4	1	2	971	0.023	10.65	1576	0.078	-12.3	3.38	226.006	27.8011	170.62	267.425
48	2017-11-30	LP	CLP27	26.128	-98.0559	Ae. aegypti	Unfed	3	17-SI-5988	2	0	0	4659	0.107	15.3	3306	0.457	-20.59	4.28	104.533	21.4657	81.2888	141.868
48	2017-11-30	LP	CLP27	26.128	-98.0559	Ae. aegypti	Gravid	2	17-SI-5989	2	0	0	6758	0.15	10.06	6128	0.879	-21.11	5.86	104.533	21.4657	81.2888	141.868
48	2017-11-30	LP	CLP32	26.1282	-98.0566	Ae. aegypti	Unfed	1	17-SI-5947	2	0	0	1935	0.046	9.06	1276	0.171	-22.46	3.74	260.082	20.9608	219.8	292.998
48	2017-11-30	LP	CLP56	26.1288	-98.0568	Ae. aegypti	Unfed	1	17-SI-5942	2	0	0	2351	0.055	11.15	2151	0.293	-21.21	5.33	211.543	23.9261	188.144	268.114
48	2017-11-30	LP	CLP58	26.1288	-98.0564	Ae. aegypti	Male	5	17-SI-5981	2	0	0	3712	0.086	13.42	2837	0.393	-21.4	4.56	187.305	31.9327	143.768	244.064
48	2017-11-30	LP	CLP58	26.1288	-98.0564	Ae. aegypti	Unfed	5	17-SI-5982	3	0	0	6533	0.149	13.02	5027	0.719	-22.52	4.83	187.305	31.9327	143.768	244.064
48	2017-11-30	LP	CLP58	26.1288	-98.0564	Ae. aegypti	Gravid	2	17-SI-5983	2	0	0	7153	0.16	12.26	5822	0.83	-20.3	5.18	187.305	31.9327	143.768	244.064
48	2017-11-30	LP	CLP67	26.1285	-98.0561	Ae. aegypti	Unfed	1	17-SI-6000	2	0	0	2400	0.056	10.94	1880	0.254	-18.47	4.55	164.145	48.0821	107.537	263.128
48	2017-11-30	LP	CLP78	26.1287	-98.0579	Ae. aegypti	Unfed	2	17-SI-5924	2	0	0	2157	0.051	14.6	1456	0.196	-26.26	3.86	317.682	11.2545	298.216	337.526
48	2017-11-30	LP	CLP88	26.128	-98.058	Ae. aegypti	Male	5	17-SI-5952	2	0	0	3944	0.091	10.83	3414	0.478	-21.88	5.26	336.098	36.2518	297.074	414.21
48	2017-11-30	LP	CLP88	26.128	-98.058	Ae. aegypti	Unfed	3	17-SI-5953	2	0	0	6311	0.142	10.13	4660	0.647	-20.44	4.55	336.098	36.2518	297.074	414.21
48	2017-11-30	LP	CLP88	26.128	-98.058	Ae. aegypti	Gravid	2	17-SI-5954	2	0	0	5820	0.132	12.67	5068	0.718	-18.59	5.44	336.098	36.2518	297.074	414.21
48	2017-11-30	LP	CLP91	26.1278	-98.0574	Ae. aegypti	Unfed	3	17-SI-6002	2	0	0	2919	0.067	9.1	2381	0.326	-23.31	4.83	252.306	13.9066	234.551	275.797
48	2017-12-01	TB	DTB1	26.1297	-98.0541	Ae. aegypti	Unfed	3	17-SI-6084	2	0	0	4638	0.108	10.84	4033	0.597	-20.47	5.51	173.157	49.821	98.8142	266.502
48	2017-12-01	TB	DTB45	26.1292	-98.0538	Ae. aegypti	Male	4	17-SI-6088	4	1	2	832	0.02	8.82	1394	0.068	27.33	3.44	169.278	30.48	112.757	225.86
48	2017-12-01	TB	DTB45	26.1292	-98.0538	Ae. aegypti	Unfed	4	17-SI-6089	2	0	0	4492	0.104	10.59	4043	0.591	-21.32	5.69	169.278	30.48	112.757	225.86
48	2017-12-01	TB	DTB45	26.1292	-98.0538	Ae. aegypti	Gravid	3	17-SI-6090	2	0	0	4765	0.11	8.42	4344	0.641	-21.68	5.84	169.278	30.48	112.757	225.86
48	2017-12-01	LP	DLP203	26.1296	-98.0569	Ae. aegypti	Unfed	3	17-SI-6033	2	0	0	3311	0.077	17.47	2272	0.327	-22.03	4.23	250.81	48.9135	182.689	348.519
48	2017-11-30	LP	CLP27	26.128	-98.0559	Ae. aegypti	Male	3	17-SI-5987	4	1	2	683	0.017	9.77	1131	0.055	-12.82	3.3	104.533	21.4657	81.2888	141.868
48	2017-11-30	LP	CLP24	26.128	-98.0552	Ae. aegypti	Male	5	17-SI-5968	2	0	0	5513	0.126	14.6	4770	0.673	-23.75	5.36	226.006	27.8011	170.62	267.425
48	2017-11-30	TB	CTB22	26.1287	-98.0533	Ae. aegypti	Unfed	4	17-SI-5950	2	0	0	5874	0.133	12.55	3687	0.512	-22.24	3.85	244.836	20.7271	206.929	278.158
48	2017-11-30	LP	CLP91	26.1278	-98.0574	Ae. aegypti	Male	1	17-SI-6001	4	1	2	666	0.016	8.47	1135	0.055	-13.23	3.4	252.306	13.9066	234.551	275.797
48	2017-12-01	LP	DLP211	26.1294	-98.0553	Ae. aegypti	Male	1	17-SI-6042	4	1	2	1860	0.043	8.33	3142	0.16	20.27	3.74	92.1753	26.2383	41.4769	131.745
48	2017-11-30	LP	CLP24	26.128	-98.0552	Ae. aegypti	Unfed	5	17-SI-5971	3	0	0	16664	0.36	12.57	9761	1.566	-18.27	4.34	226.006	27.8011	170.62	267.425
48	2017-11-30	LP	CLP24	26.128	-98.0552	Ae. aegypti	Unfed	2	17-SI-5973	2	1	1	4582	0.104	21.42	4519	0.632	-25.79	6.06	226.006	27.8011	170.62	267.425
48	2017-11-30	TB	CTB26	26.1285	-98.0524	Ae. aegypti	Unfed	5	17-SI-5938	3	0	0	3800	0.088	10.24	2484	0.34	-22.24	3.84	325.267	17.9118	292.928	354.601
48	2017-11-30	TB	CTB26	26.1285	-98.0524	Ae. aegypti	Unfed	3	17-SI-5939	2	0	0	2612	0.061	15.07	1820	0.247	-23.58	4.04	325.267	17.9118	292.928	354.601
48	2017-11-30	TB	CTB40	26.1281	-98.0535	Ae. aegypti	Unfed	1	17-SI-5996	2	0	0	686	0.016	14.23	492	0.061	-18.11	3.73	152.206	7.85338	142.041	170.263
48	2017-12-01	LP	DLP211	26.1294	-98.0553	Ae. aegypti	Unfed	3	17-SI-6043	2	0	0	5477	0.126	15.2	3682	0.534	-20.06	4.23	92.1753	26.2383	41.4769	131.745
48	2017-12-01	LP	DLP213	26.1298	-98.0554	Ae. aegypti	Male	2	17-SI-6069	2	0	0	1804	0.042	10.3	1470	0.21	-19.06	4.97	55.764	20.5723	30.9382	90.0077
48	2017-12-01	LP	DLP213	26.1298	-98.0554	Ae. aegypti	Unfed	5	17-SI-6070	3	0	0	6218	0.142	10.22	4046	0.591	-22.7	4.15	55.764	20.5723	30.9382	90.0077
48	2017-12-01	LP	DLP223	26.1309	-98.0573	Ae. aegypti	Male	2	17-SI-6051	4	1	2	1604	0.037	7.7	2564	0.129	23.99	3.48	222.036	11.0531	206.42	245.811
48	2017-12-01	LP	DLP215	26.1302	-98.0554	Ae. aegypti	Unfed	5	17-SI-6039	3	0	0	6332	0.144	14.22	4662	0.683	-19.94	4.73	38.0086	10.1863	22.2628	56.3929
48	2017-12-01	LP	DLP225	26.1309	-98.0577	Ae. aegypti	Male	2	17-SI-6047	4	1	2	1534	0.035	8.25	2489	0.125	18.76	3.53	400.952	40.0045	331.151	477.351
48	2017-12-01	LP	DLP223	26.1309	-98.0573	Ae. aegypti	Unfed	5	17-SI-6052	2	0	0	9066	0.206	9.35	6012	0.902	-21.53	4.39	222.036	11.0531	206.42	245.811
48	2017-12-01	LP	DLP223	26.1309	-98.0573	Ae. aegypti	Unfed	5	17-SI-6053	3	0	0	7400	0.17	11.06	4989	0.743	-22.68	4.36	222.036	11.0531	206.42	245.811
48	2017-12-01	LP	DLP223	26.1309	-98.0573	Ae. aegypti	Unfed	1	17-SI-6054	2	0	0	1313	0.032	16.41	1131	0.164	-17.4	5.18	222.036	11.0531	206.42	245.811
48	2017-12-01	LP	DLP223	26.1309	-98.0573	Ae. aegypti	Gravid	1	17-SI-6055	2	0	0	3231	0.076	10.07	2493	0.361	-21.67	4.76	222.036	11.0531	206.42	245.811
48	2017-12-01	LP	DLP225	26.1309	-98.0577	Ae. aegypti	Unfed	5	17-SI-6048	2	0	0	7277	0.167	11.98	4984	0.74	-19.82	4.44	400.952	40.0045	331.151	477.351
48	2017-12-01	LP	DLP225	26.1309	-98.0577	Ae. aegypti	Unfed	5	17-SI-6049	3	0	0	6519	0.15	11.8	4285	0.624	-21.13	4.17	400.952	40.0045	331.151	477.351
48	2017-12-01	LP	DLP240	26.13	-98.0564	Ae. aegypti	Male	2	17-SI-6073	4	1	2	833	0.02	8.05	1369	0.067	39.86	3.38	246.723	42.8348	171.329	327.721
48	2017-12-01	LP	DLP237	26.1301	-98.0571	Ae. aegypti	Male	1	17-SI-6065	2	0	0	825	0.021	12.12	634	0.095	-30.31	4.53	195.851	4.17682	189.106	202.675
48	2017-12-01	LP	DLP237	26.1301	-98.0571	Ae. aegypti	Unfed	5	17-SI-6066	2	0	0	6606	0.151	16.39	4250	0.616	-21.35	4.09	195.851	4.17682	189.106	202.675
48	2017-12-01	LP	DLP237	26.1301	-98.0571	Ae. aegypti	Unfed	2	17-SI-6067	2	0	0	3539	0.082	14.8	2302	0.332	-23.77	4.04	195.851	4.17682	189.106	202.675
48	2017-12-01	LP	DLP240	26.13	-98.0564	Ae. aegypti	Unfed	5	17-SI-6074	2	0	0	6378	0.147	11.14	4485	0.663	-21.95	4.51	246.723	42.8348	171.329	327.721
48	2017-12-01	LP	DLP240	26.13	-98.0564	Ae. aegypti	Unfed	4	17-SI-6075	2	0	0	8704	0.199	10.61	5983	0.898	-21.14	4.52	246.723	42.8348	171.329	327.721
48	2017-12-01	LP	DLP240	26.13	-98.0564	Ae. aegypti	Gravid	4	17-SI-6076	2	0	0	16487	0.36	11.46	11206	1.89	-19.13	5.25	246.723	42.8348	171.329	327.721
48	2017-12-01	LP	DLP240	26.13	-98.0564	Ae. aegypti	Gravid	3	17-SI-6077	2	0	0	9523	0.216	10.66	7055	1.086	-20.98	5.03	246.723	42.8348	171.329	327.721
48	2017-12-01	LP	DLP243	26.1298	-98.0558	Ae. aegypti	Unfed	1	17-SI-6079	2	0	0	990	0.024	15.26	800	0.122	-19.6	5.01	184.573	79.9907	66.4504	316.17
48	2017-12-01	LP	DLP244	26.1303	-98.0559	Ae. aegypti	Male	1	17-SI-6062	4	1	2	953	0.023	8.7	1544	0.076	47.47	3.38	248.499	48.5992	156.837	334.888
48	2017-12-01	LP	DLP241	26.1299	-98.0562	Ae. aegypti	Unfed	5	17-SI-6015	3	0	0	6185	0.141	12.71	4127	0.576	-20.77	4.1	111.557	8.26608	100.453	128.303
48	2017-12-01	LP	DLP241	26.1299	-98.0562	Ae. aegypti	Unfed	5	17-SI-6016	2	0	0	12927	0.281	10.02	8758	1.34	-19.51	4.77	111.557	8.26608	100.453	128.303
48	2017-12-01	LP	DLP241	26.1299	-98.0562	Ae. aegypti	Unfed	3	17-SI-6017	2	0	0	3299	0.076	9.04	2533	0.347	-21.2	4.56	111.557	8.26608	100.453	128.303
48	2017-12-01	LP	DLP241	26.1299	-98.0562	Ae. aegypti	Gravid	3	17-SI-6018	2	0	0	8113	0.181	12.88	5969	0.864	-19.88	4.76	111.557	8.26608	100.453	128.303
48	2017-12-01	LP	DLP256	26.1306	-98.0585	Ae. aegypti	Unfed	2	17-SI-6034	2	0	0	7051	0.16	11.27	5150	0.747	-20.07	4.68	336.098	36.2518	297.074	414.21
48	2017-11-30	TB	CTB22	26.1287	-98.0533	Ae. aegypti	Male	1	17-SI-5949	4	1	2	791	0.019	9.65	1312	0.064	-12.56	3.39	244.836	20.7271	206.929	278.158
48	2017-11-30	TB	CTB40	26.1281	-98.0535	Ae. aegypti	Male	1	17-SI-5995	4	1	2	573	0.014	8.76	968	0.046	-13.01	3.29	152.206	7.85338	142.041	170.263
48	2017-12-01	LP	DLP242	26.1299	-98.056	Ae. aegypti	Male	2	17-SI-6026	2	0	0	1977	0.046	10.38	1404	0.188	-23.36	4.07	182.972	67.5702	84.0501	301.822
48	2017-12-01	LP	DLP242	26.1299	-98.056	Ae. aegypti	Unfed	4	17-SI-6027	2	0	0	6418	0.146	11.52	4355	0.635	-23.29	4.34	182.972	67.5702	84.0501	301.822
48	2017-12-01	LP	DLP242	26.1299	-98.056	Ae. aegypti	Gravid	1	17-SI-6028	2	0	0	3014	0.07	10.61	2387	0.34	-19.63	4.85	182.972	67.5702	84.0501	301.822
48	2017-12-01	LP	DLP244	26.1303	-98.0559	Ae. aegypti	Gravid	1	17-SI-6063	2	0	0	1946	0.046	11.87	1632	0.234	-23.42	5.12	248.499	48.5992	156.837	334.888
48	2017-12-01	LP	DLP247	26.1303	-98.0567	Ae. aegypti	Unfed	2	17-SI-6061	2	0	0	4263	0.098	11.87	3141	0.45	-20.56	4.59	254.914	71.9942	150.393	374.549
48	2017-12-01	LP	DLP247	26.1303	-98.0567	Ae. aegypti	Unfed	2	17-SI-6082	2	0	0	3389	0.079	10.38	2659	0.384	-21.34	4.87	254.914	71.9942	150.393	374.549
48	2017-12-01	LP	DLP247	26.1303	-98.0567	Ae. aegypti	Gravid	1	17-SI-6083	2	0	0	4581	0.106	8.35	3422	0.495	-19.67	4.67	254.914	71.9942	150.393	374.549
48	2017-11-30	TB	CTB26	26.1285	-98.0524	Ae. aegypti	Male	5	17-SI-5935	4	1	3	754	0.018	1051.08	1638	0.081	-13.67	4.45	325.267	17.9118	292.928	354.601
48	2017-11-30	TB	CTB26	26.1285	-98.0524	Ae. aegypti	Male	5	17-SI-5936	4	1	3	796	0.019	1081.5	1574	0.078	-13.25	4.07	325.267	17.9118	292.928	354.601
48	2017-11-30	TB	CTB26	26.1285	-98.0524	Ae. aegypti	Male	1	17-SI-5937	4	1	3	694	0.017	1195.94	1161	0.056	-13.15	3.36	325.267	17.9118	292.928	354.601
48	2017-12-01	TB	DTB4	26.1296	-98.0533	Ae. aegypti	Unfed	2	17-SI-6086	2	0	0	5195	0.121	9.33	3749	0.547	-20.15	4.53	197.164	12.9355	176.252	220.326
48	2017-12-01	TB	DTB4	26.1296	-98.0533	Ae. aegypti	Gravid	1	17-SI-6087	2	0	0	4899	0.112	12.47	4076	0.586	-18.7	5.23	197.164	12.9355	176.252	220.326

## Sheet: Strip–LP
Nitrogen																Carbon																Nitrogen+Carbon
MALE																MALE																MALE
2019	Annuli	Area (m2)	Number of traps	CF (for each ring)	Number recaptures	ER	Inner radius	outer radius	Annulus distance (km)	ER*distance	MDT					2019	Annuli	Area (m2)	Number of traps	CF (for each ring)	Number recaptures	ER	Inner radius	outer radius	Annulus distance (km)	ER*distance	MDT					2019	Annuli	Area (m2)	Number of traps	CF (for each ring)	Number recaptures	ER	Inner radius	outer radius	Annulus distance (km)	ER*distance	MDT
	1	17000	139	19.8571	8	1.14286	22	267	144.5	165.143	198.425	57.8	MDT	198.425			1	17000	139	19.8571	7	1	41	267	154	154	236.083	44.9167	MDT	236.083			1	17000	139	19.8571	15	2.14286	22	267	144.5	309.643	222.432	49.2614	MDT	222.432
	2	17000	67	9.57143	2	0.285714	68	301	184.5	52.7143		18.45	Std.	18.0555			2	17000	67	9.57143	2	0.285714	84	301	192.5	55		16.0417	Std.	16.2169			2	17000	67	9.57143	4	0.571429	68	301	184.5	105.429		16.7727	Std.	14.588
	3	17000	281	40.1429	1	0.142857	100	164	132	18.8571		6.6	Sample Size	7			3	17000	281	40.1429	4	0.571429	69	327	198	113.143		33	Sample Size	7			3	17000	281	40.1429	5	0.714286	69	327	198	141.429		22.5	Sample Size	7
	4	17000	100	14.2857	2	0.285714	150	375	262.5	75		26.25	SE	6.82434			4	17000	100	14.2857	1	0.142857	150	375	262.5	37.5		10.9375	SE	6.12941			4	17000	100	14.2857	3	0.428571	150	375	262.5	112.5		17.8977	SE	5.51376
	5	17000	150	21.4286	4	0.571429	188	245	216.5	123.714		43.3	CC	1.96			5	17000	150	21.4286	5	0.714286	188	268	228	162.857		47.5	CC	1.96			5	17000	150	21.4286	9	1.28571	188	268	228	293.143		46.6364	CC	1.96
	6	17000	102	14.5714	1	0.142857	226	263	244.5	34.9286		12.225	Uper bound	211.801			6	17000	102	14.5714	2	0.285714	234	477	355.5	101.571		29.625	Uper bound	248.097			6	17000	102	14.5714	3	0.428571	226	477	351.5	150.643		23.9659	Uper bound	233.239
	7	17000	57	8.14286	2	0.285714	298	378	338	96.5714		33.8	Lower bound	185.049			7	17000	57	8.14286	3	0.428571	364	501	432.5	185.357		54.0625	Lower bound	224.07			7	17000	57	8.14286	5	0.714286	298	501	399.5	285.357		45.3977	Lower bound	211.625
					20																24																44
	sum	119000			sum	2.85714			sum	566.929							sum	119000			sum	3.42857			sum	809.429							sum	119000			sum	6.28571			sum	1398.14
UNFED																UNFED
2019	Annuli	Area (m2)	Number of traps	CF (for each ring)	Number recaptures	ER	Inner radius	outer radius	Annulus distance (km)	ER*distance	MDT					2019	Annuli	Area (m2)	Number of traps	CF (for each ring)	Number recaptures	ER	Inner radius	outer radius	Annulus distance (km)	ER*distance	MDT					UNFED
	1	17000	139	19.8571	11	1.57143	22	267	144.5	227.071	154.324	93.5	MDT	154.324			1	17000	139	19.8571	6	0.857143	41	267	154	132	175.727	84	MDT	175.727		2019	Annuli	Area (m2)	Number of traps	CF (for each ring)	Number recaptures	ER	Inner radius	outer radius	Annulus distance (km)	ER*distance	MDT
	2	17000	67	9.57143	3	0.428571	68	301	184.5	79.0714		32.5588	Std.	33.6735			2	17000	67	9.57143	2	0.285714	84	301	192.5	55		35	Std.	30.5374			1	17000	139	19.8571	17	2.42857	22	267	144.5	350.929	165.25	87.7321	MDT	165.25
	3	17000	281	40.1429	2	0.285714	100	164	132	37.7143		15.5294	Sample Size	7			3	17000	281	40.1429	2	0.285714	69	327	198	56.5714		36	Sample Size	7			2	17000	67	9.57143	5	0.714286	68	301	184.5	131.786		32.9464	Std.	31.4818
	4	17000	100	14.2857	0	0	150	375	262.5	0		0	SE	12.7274			4	17000	100	14.2857	0	0	150	375	262.5	0		0	SE	11.542			3	17000	281	40.1429	4	0.571429	69	327	198	113.143		28.2857	Sample Size	7
	5	17000	150	21.4286	1	0.142857	188	245	216.5	30.9286		12.7353	CC	1.96			5	17000	150	21.4286	1	0.142857	188	268	228	32.5714		20.7273	CC	1.96			4	17000	100	14.2857	0	0	150	375	262.5	0		0	SE	11.899
	6	17000	102	14.5714	0	0	226	263	244.5	0		0	Uper bound	179.269			6	17000	102	14.5714	0	0	234	477	355.5	0		0	Uper bound	198.35			5	17000	150	21.4286	2	0.285714	188	268	228	65.1429		16.2857	CC	1.96
	7	17000	57	8.14286	0	0	298	378	338	0		0	Lower bound	129.378			7	17000	57	8.14286	0	0	364	501	432.5	0		0	Lower bound	153.105			6	17000	102	14.5714	0	0	226	477	351.5	0		0	Uper bound	188.572
					17																11												7	17000	57	8.14286	0	0	298	501	399.5	0		0	Lower bound	141.928
																																					28
	sum	119000			sum	2.42857			sum	374.786							sum	119000			sum	1.57143			sum	276.143
																																	sum	119000			sum	4			sum	661
GRAVID																GRAVID
2019	Annuli	Area (m2)	Number of traps	CF (for each ring)	Number recaptures	ER	Inner radius	outer radius	Annulus distance (km)	ER*distance	MDT					2019	Annuli	Area (m2)	Number of traps	CF (for each ring)	Number recaptures	ER	Inner radius	outer radius	Annulus distance (km)	ER*distance	MDT					GRAVID
	1	17000	139	19.8571	5	0.714286	22	267	144.5	103.214	167.071	103.214	MDT	167.071			1	17000	139	19.8571	1	0.142857	41	267	154	22	202.1	30.8	MDT	202.1		2019	Annuli	Area (m2)	Number of traps	CF (for each ring)	Number recaptures	ER	Inner radius	outer radius	Annulus distance (km)	ER*distance	MDT
	2	17000	67	9.57143	1	0.142857	68	301	184.5	26.3571		26.3571	Std.	38.2243			2	17000	67	9.57143	0	0	84	301	192.5	0		0	Std.	44.6904			1	17000	139	19.8571	6	0.857143	22	267	144.5	123.857	180.875	72.25	MDT	180.875
	3	17000	281	40.1429	0	0	100	164	132	0		0	Sample Size	7			3	17000	281	40.1429	3	0.428571	69	327	198	84.8571		118.8	Sample Size	7			2	17000	67	9.57143	1	0.142857	68	301	184.5	26.3571		15.375	Std.	29.289
	4	17000	100	14.2857	1	0.142857	150	375	262.5	37.5		37.5	SE	14.4474			4	17000	100	14.2857	1	0.142857	150	375	262.5	37.5		52.5	SE	16.8914			3	17000	281	40.1429	3	0.428571	69	327	198	84.8571		49.5	Sample Size	7
	5	17000	150	21.4286	0	0	188	245	216.5	0		0	CC	1.96			5	17000	150	21.4286	0	0	188	268	228	0		0	CC	1.96			4	17000	100	14.2857	2	0.285714	150	375	262.5	75		43.75	SE	11.0702
	6	17000	102	14.5714	0	0	226	263	244.5	0		0	Uper bound	195.388			6	17000	102	14.5714	0	0	234	477	355.5	0		0	Uper bound	235.207			5	17000	150	21.4286	0	0	188	268	228	0		0	CC	1.96
	7	17000	57	8.14286	0	0	298	378	338	0		0	Lower bound	138.754			7	17000	57	8.14286	0	0	364	501	432.5	0		0	Lower bound	168.993			6	17000	102	14.5714	0	0	226	477	351.5	0		0	Uper bound	202.573
					7																5												7	17000	57	8.14286	0	0	298	501	399.5	0		0	Lower bound	159.177
																																					12
	sum	119000			sum	1			sum	167.071							sum	119000			sum	0.714286			sum	144.357
																																	sum	119000			sum	1.71429			sum	310.071

## Sheet: Strip–TB
Nitrogen																Carbon																Nitrogen+Carbon
MALE																MALE																MALE
2019	Annuli	Area (m2)	Number of traps	CF (for each ring)	Number recaptures	ER	Inner radius	outer radius	Annulus distance (km)	ER*distance	MDT					2019	Annuli	Area (m2)	Number of traps	CF (for each ring)	Number recaptures	ER	Inner radius	outer radius	Annulus distance (km)	ER*distance	MDT					2019	Annuli	Area (m2)	Number of traps	CF (for each ring)	Number recaptures	ER	Inner radius	outer radius	Annulus distance (km)	ER*distance	MDT
	1	16600	0	0	0	0	22	267	144.5	0	289.855	0	MDT	289.855			1	16600	0	0	0	0	22	267	144.5	0	250.978	0	MDT	250.978			1	16600	0	0	0	0	22	267	144.5	0	294.264	0	MDT	294.264
	2	13200	50	8.56031	0	0	103	184	143.5	0		0	Std.	83.4726			2	13200	50	8.56031	0	0	103	184	143.5	0		0	Std.	49.8014			2	13200	50	8.56031	0	0	68	301	184.5	0		0	Std.	69.8663
	3	11300	54	7.9144	1	0.146563	112	225	168.5	24.6958		29.1585	Sample Size	7			3	11300	54	7.9144	2	0.293126	112	225	168.5	49.3917		56.3328	Sample Size	7			3	11300	54	7.9144	3	0.439689	69	327	198	87.0584		50.5056	Sample Size	7
	4	9000	95	11.0895	1	0.116732	176	302	239	27.8988		32.9403	SE	31.5497			4	9000	95	11.0895	2	0.233463	206	302	254	59.2996		67.6331	SE	18.8232			4	9000	95	11.0895	3	0.350195	150	375	262.5	91.9261		53.3296	SE	26.407
	5	9000	0	0	0	0	188	268	228	0		0	CC	1.96			5	9000	0	0	0	0	188	268	228	0		0	CC	1.96			5	9000	0	0	0	0	188	268	228	0		0	CC	1.96
	6	9000	67	7.82101	5	0.583658	292	369	330.5	192.899		227.757	Uper bound	351.693			6	9000	67	7.82101	3	0.350195	292	344	318	111.362		127.012	Uper bound	287.871			6	9000	67	7.82101	8	0.933852	226	477	351.5	328.249		190.429	Uper bound	346.022
	7	9000	9	1.05058	0	0	298	501	399.5	0		0	Lower bound	228.018			7	9000	9	1.05058	0	0	298	501	399.5	0		0	Lower bound	214.084			7	9000	9	1.05058	0	0	298	501	399.5	0		0	Lower bound	242.506
																					7
	sum	77100			sum	0.846952			sum	245.494							sum	77100			sum	0.876783			sum	220.053							sum	77100			sum	1.72374			sum	507.233
UNFED																UNFED																UNFED
2019	Annuli	Area (m2)	Number of traps	CF (for each ring)	Number recaptures	ER	Inner radius	outer radius	Annulus distance (km)	ER*distance	MDT					2019	Annuli	Area (m2)	Number of traps	CF (for each ring)	Number recaptures	ER	Inner radius	outer radius	Annulus distance (km)	ER*distance	MDT					2019	Annuli	Area (m2)	Number of traps	CF (for each ring)	Number recaptures	ER	Inner radius	outer radius	Annulus distance (km)	ER*distance	MDT
	1	16600	0	0	0	0	22	267	144.5	0	238.433	0	MDT	238.433			1	16600	0	0	0	0	22	267	144.5	0	232.045	0	MDT	232.045			1	16600	0	0	0	0	22	267	144.5	0	263.389	0	MDT	263.389
	2	13200	50	8.56031	2	0.342412	103	184	143.5	49.1362		42.3758	Std.	46.3678			2	13200	50	8.56031	1	0.171206	103	184	143.5	24.5681		47.1194	Std.	45.7011			2	13200	50	8.56031	3	0.513619	68	301	184.5	94.7626		56.375	Std.	49.6049
	3	11300	54	7.9144	0	0	112	225	168.5	0		0	Sample Size	7			3	11300	54	7.9144	0	0	112	225	168.5	0		0	Sample Size	7			3	11300	54	7.9144	0	0	69	327	198	0		0	Sample Size	7
	4	9000	95	11.0895	4	0.466926	176	302	239	111.595		96.2416	SE	17.5254			4	9000	95	11.0895	2	0.233463	206	302	254	59.2996		113.731	SE	17.2734			4	9000	95	11.0895	6	0.700389	150	375	262.5	183.852		109.375	SE	18.7489
	5	9000	0	0	0	0	188	268	228	0		0	CC	1.96			5	9000	0	0	0	0	188	268	228	0		0	CC	1.96			5	9000	0	0	0	0	188	268	228	0		0	CC	1.96
	6	9000	67	7.82101	3	0.350195	292	369	330.5	115.739		99.8154	Uper bound	272.783			6	9000	67	7.82101	1	0.116732	292	344	318	37.1206		71.194	Uper bound	265.901			6	9000	67	7.82101	4	0.466926	226	477	351.5	164.125		97.6389	Uper bound	300.137
	7	9000	9	1.05058	0	0	298	501	399.5	0		0	Lower bound	204.083			7	9000	9	1.05058	0	0	298	501	399.5	0		0	Lower bound	198.189			7	9000	9	1.05058	0	0	298	501	399.5	0		0	Lower bound	226.641
	sum	77100			sum	1.15953			sum	276.471							sum	77100			sum	0.521401			sum	120.988							sum	77100			sum	1.68093			sum	442.739
GRAVID																GRAVID																GRAVID
2019	Annuli	Area (m2)	Number of traps	CF (for each ring)	Number recaptures	ER	Inner radius	outer radius	Annulus distance (km)	ER*distance	MDT					2019	Annuli	Area (m2)	Number of traps	CF (for each ring)	Number recaptures	ER	Inner radius	outer radius	Annulus distance (km)	ER*distance	MDT					2019	Annuli	Area (m2)	Number of traps	CF (for each ring)	Number recaptures	ER	Inner radius	outer radius	Annulus distance (km)	ER*distance	MDT
	1	16600	0	0	0	0	22	267	144.5	0	150.993	0	MDT	150.993			1	16600	0	0	0	0	22	267	144.5	0	143.5	0	MDT	143.5			1	16600	0	0	0	0	22	267	144.5	0	187.497	0	MDT	187.497
	2	13200	50	8.56031	2	0.342412	103	184	143.5	49.1362		100.488	Std.	39.5635			2	13200	50	8.56031	1	0.171206	103	184	143.5	24.5681		143.5	Std.	54.2379			2	13200	50	8.56031	3	0.513619	68	301	184.5	94.7626		143.54	Std.	54.0275
	3	11300	54	7.9144	1	0.146563	112	225	168.5	24.6958		50.5053	Sample Size	7			3	11300	54	7.9144	0	0	112	225	168.5	0		0	Sample Size	7			3	11300	54	7.9144	1	0.146563	69	327	198	29.0195		43.9568	Sample Size	7
	4	9000	95	11.0895	0	0	176	302	239	0		0	SE	14.9536			4	9000	95	11.0895	0	0	206	302	254	0		0	SE	20.5			4	9000	95	11.0895	0	0	150	375	262.5	0		0	SE	20.4205
	5	9000	0	0	0	0	188	268	228	0		0	CC	1.96			5	9000	0	0	0	0	188	268	228	0		0	CC	1.96			5	9000	0	0	0	0	188	268	228	0		0	CC	1.96
	6	9000	67	7.82101	0	0	292	369	330.5	0		0	Uper bound	180.302			6	9000	67	7.82101	0	0	292	344	318	0		0	Uper bound	183.68			6	9000	67	7.82101	0	0	226	477	351.5	0		0	Uper bound	227.521
	7	9000	9	1.05058	0	0	298	501	399.5	0		0	Lower bound	121.684			7	9000	9	1.05058	0	0	298	501	399.5	0		0	Lower bound	103.32			7	9000	9	1.05058	0	0	298	501	399.5	0		0	Lower bound	147.473
																					1																4
	sum	77100			sum	0.488975			sum	73.832							sum	77100			sum	0.171206			sum	24.5681							sum	77100			sum	0.660182			sum	123.782

## Sheet: Circular
Nitrogen																	Carbon																		Nitrogen+Carbon
MALE																	MALE																		MALE
2019	Annuli	Area (m2)	Area sum	Number of traps	CF (for each ring)	Number recaptures	ER	Inner radius	outer radius	Annulus distance (m)	ER*distance	MDT					2019	Annuli	Area (m2)	Area sum	Number of traps	CF (for each ring)	Number recaptures	ER	Inner radius	outer radius	Annulus distance (km)	ER*distance	MDT						2019	Annuli	Area (m2)	Area sum	Number of traps	CF (for each ring)	Number recaptures	ER	Inner radius	outer radius	Annulus distance (km)	ER*distance	MDT
	1	8281	8281	20	0.846032	8	0.338413	33	84	58.5	19.7971	246.344	5.46556	MDT	246.344			1	16130	16130	20	1.38864	6	0.416591	25	116	70.5	29.3697	254.744	8.46384	MDT	254.744				1	16130	16130	20	1.38864	8	0.555455	25	116	70.5	39.1596	249.578	6.63604	MDT
	2	16688	24969	50	4.26234	2	0.170494	70	145	107.5	18.3281		5.05998	Std.	37.35			2	28954	45084	100	12.4633	4	0.498532	53	218	135.5	67.5511		19.4671	Std.	19.0106				2	28954	45084	100	12.4633	5	0.623165	53	218	135.5	84.4389		14.3091	Std.
	3	24623	49592	100	12.5781	1	0.125781	100	183	141.5	17.798		4.91364	Sample Size	7			3	30717	75801	120	15.8666	3	0.396666	115	311	213	84.4898		24.3485	Sample Size	8				3	30717	75801	120	15.8666	5	0.66111	115	311	213	140.816		23.863	Sample Size
	4	32615	82207	110	18.3267	2	0.333212	153	214	183.5	61.1445		16.8807	SE	14.117			4	32226	108027	90	12.4846	5	0.693587	150	317	233.5	161.953		46.672	SE	7.18534				4	32226	108027	90	12.4846	10	1.38717	150	317	233.5	323.905		54.8895	SE
	5	37511	119718	100	19.1616	5	0.958082	213	280	246.5	236.167		65.2006	CC	1.96			5	31661	139688	90	12.2657	1	0.136285	236	414	325	44.2927		12.7644	CC	1.96				5	31661	139688	90	12.2657	4	0.545141	236	414	325	177.171		30.0237	CC
	6	41404	161122	90	19.0353	3	0.634508	253	300	276.5	175.442		48.4356	Uper bound	274.014			6	31000	170688	40	5.3376	3	0.40032	255	272	263.5	105.484		30.3988	Uper bound	267.918				6	31000	170688	40	5.3376	9	1.20096	255	272	263.5	316.453		53.6266	Uper bound
	7	34639	195761	60	10.6167	6	1.06167	311	374	342.5	363.623		100.388	Lower bound	218.675			7	30718	201406	60	7.93357	4	0.528905	307	500	403.5	213.413		61.502	Lower bound	241.571				7	30718	201406	60	7.93357	4	0.528905	307	500	403.5	213.413		36.1653	Lower bound
																		8	30908	232314	20	2.66088	3	0.399132	373	516	444.5	177.414		51.1278						8	30908	232314	20	2.66088	3	0.399132	373	516	444.5	177.414		30.0649
																							29																		48
	sum	195761				sum	3.62216			sum	892.299
																		sum	232314				sum	3.47002			sum	883.968								sum	232314				sum	5.90104			sum	1472.77
UNFED																	UNFED																		UNFED
2019	Annuli	Area (m2)	Area sum	Number of traps	CF (for each ring)	Number recaptures	ER	Inner radius	outer radius	Annulus distance (m)	ER*distance	MDT					2019	Annuli	Area (m2)	Area sum	Number of traps	CF (for each ring)	Number recaptures	ER	Inner radius	outer radius	Annulus distance (km)	ER*distance	MDT						2019	Annuli	Area (m2)	Area sum	Number of traps	CF (for each ring)	Number recaptures	ER	Inner radius	outer radius	Annulus distance (km)	ER*distance	MDT
	1	8281	8281	20	0.846032	9	0.380714	33	84	58.5	22.2718	195.282	7.81407	MDT	195.282			1	16130	16130	20	1.38864	5	0.347159	25	116	70.5	24.4747	175.108	14.6791	MDT	175.108				1	16130	16130	20	1.38864	14	0.972046	25	116	70.5	68.5293	197.688	15.0997	MDT
	2	16688	24969	50	4.26234	4	0.340987	70	145	107.5	36.6561		12.8608	Std.	18.3778			2	28954	45084	100	12.4633	3	0.373899	53	218	135.5	50.6633		30.3861	Std.	22.9767				2	28954	45084	100	12.4633	7	0.872431	53	218	135.5	118.214		26.0472	Std.
	3	24623	49592	100	12.5781	4	0.503124	100	183	141.5	71.192		24.9778	Sample Size	7			3	30717	75801	120	15.8666	3	0.396666	115	311	213	84.4898		50.6741	Sample Size	8				3	30717	75801	120	15.8666	7	0.925553	115	311	213	197.143		43.4382	Sample Size
	4	32615	82207	110	18.3267	3	0.499819	153	214	183.5	91.7167		32.1789	SE	6.94615			4	32226	108027	90	12.4846	3	0.416152	150	317	233.5	97.1716		58.2802	SE	8.68436				4	32226	108027	90	12.4846	6	0.832305	150	317	233.5	194.343		42.8213	SE
	5	37511	119718	100	19.1616	2	0.383233	213	280	246.5	94.4668		33.1438	CC	1.96			5	31661	139688	90	12.2657	0	0	236	414	325	0		0	CC	1.96				5	31661	139688	90	12.2657	2	0.272571	236	414	325	88.5855		19.5188	CC
	6	41404	161122	90	19.0353	1	0.211503	253	300	276.5	58.4805		20.5179	Uper bound	208.896			6	31000	170688	40	5.3376	1	0.13344	255	272	263.5	35.1615		21.0887	Uper bound	191.03				6	31000	170688	40	5.3376	2	0.26688	255	272	263.5	70.3229		15.4949	Uper bound
	7	34639	195761	60	10.6167	3	0.530836	311	374	342.5	181.811		63.7886	Lower bound	181.667			7	30718	201406	60	7.93357	0	0	307	500	403.5	0		0	Lower bound	159.186				7	30718	201406	60	7.93357	3	0.396679	307	500	403.5	160.06		35.2674	Lower bound
																		8	30908	232314	20	2.66088	0	0	373	516	444.5	0		0						8	30908	232314	20	2.66088	0	0	373	516	444.5	0		0
	sum	195761				sum	2.85022			sum	556.595
																		sum	232314				sum	1.66732			sum	291.961								sum	232314				sum	4.53847			sum	897.198
GRAVID																	GRAVID																		GRAVID
2019	Annuli	Area (m2)	Area sum	Number of traps	CF (for each ring)	Number recaptures	ER	Inner radius	outer radius	Annulus distance (m)	ER*distance	MDT					2019	Annuli	Area (m2)	Area sum	Number of traps	CF (for each ring)	Number recaptures	ER	Inner radius	outer radius	Annulus distance (km)	ER*distance	MDT						2019	Annuli	Area (m2)	Area sum	Number of traps	CF (for each ring)	Number recaptures	ER	Inner radius	outer radius	Annulus distance (km)	ER*distance	MDT
	1	8281	8281	20	0.846032	4	0.169206	33	84	58.5	9.89857	142.555	9.07226	MDT	142.555			1	16130	16130	20	1.38864	0	0	25	116	70.5	0	216.427	0	MDT	216.427				1	16130	16130	20	1.38864	4	0.277728	25	116	70.5	19.5798	189.053	9.83403	MDT
	2	16688	24969	50	4.26234	2	0.170494	70	145	107.5	18.3281		16.7981	Std.	30.5283			2	28954	45084	100	12.4633	2	0.249266	53	218	135.5	33.7756		43.1121	Std.	30.4056				2	28954	45084	100	12.4633	4	0.498532	53	218	135.5	67.5511		33.9278	Std.
	3	24623	49592	100	12.5781	2	0.251562	100	183	141.5	35.596		32.6245	Sample Size	7			3	30717	75801	120	15.8666	2	0.264444	115	311	213	56.3265		71.8968	Sample Size	8				3	30717	75801	120	15.8666	4	0.528888	115	311	213	112.653		56.5804	Sample Size
	4	32615	82207	110	18.3267	3	0.499819	153	214	183.5	91.7167		84.0605	SE	11.5386			4	32226	108027	90	12.4846	0	0	150	317	233.5	0		0	SE	11.4922				4	32226	108027	90	12.4846	3	0.416152	150	317	233.5	97.1716		48.8048	SE
	5	37511	119718	100	19.1616	0	0	213	280	246.5	0		0	CC	1.96			5	31661	139688	90	12.2657	1	0.136285	236	414	325	44.2927		56.5366	CC	1.96				5	31661	139688	90	12.2657	1	0.136285	236	414	325	44.2927		22.2462	CC
	6	41404	161122	90	19.0353	0	0	253	300	276.5	0		0	Uper bound	165.171			6	31000	170688	40	5.3376	1	0.13344	255	272	263.5	35.1615		44.8811	Uper bound	237.497				6	31000	170688	40	5.3376	1	0.13344	255	272	263.5	35.1615		17.66	Uper bound
	7	34639	195761	60	10.6167	0	0	311	374	342.5	0		0	Lower bound	119.94			7	30718	201406	60	7.93357	0	0	307	500	403.5	0		0	Lower bound	195.357				7	30718	201406	60	7.93357	0	0	307	500	403.5	0		0	Lower bound
																		8	30908	232314	20	2.66088	0	0	373	516	444.5	0		0						8	30908	232314	20	2.66088	0	0	373	516	444.5	0		0
	sum	195761				sum	1.09108			sum	155.539
																		sum	232314				sum	0.783435			sum	169.556								sum	232314				sum	1.99103			sum	376.41
[truncated: 1 more columns]
